# Supplementary material for: Comprehensive analysis of microorganisms accompanying human archaeological remains
Source: Gigascience. 2017 Jun 13;6(7):1–13. doi: 10.1093/gigascience/gix044 (PMC5965364; doi:10.1093/gigascience/gix044)
Supplement: aDNA_microorganisms_Figlerowicz_Supplementary_Tables.xlsx [file gix044_adna_microorganisms_figlerowicz_supplementary_tables.xlsx]

## Sheet: Supplementary Table 1
Sample ID	QubitHS_concentration [ng/uL]	C14 Dating	Raw reads [no]	Filtered reads [no]	Reads mapped to hg19 [no]	[%]	Reads mapped to Metaphlan2 markers' DB [no]	[%]	Reads mapped to prokaryotic markers [no]	Viruses/ Viroids [%]	Eukaryota [%]	Prokaryote [%]	Environmental prokaryote [%]	Oral prokaryote [%]	Other human-related prokaryote [%]	Human pathogen [%]	Identified prokaryote classes [no]	Shannon index prokaryote classes)	Identified prokaryote families [no]	Shannon index (prokaryote families)	Identified prokaryote species [no]	Shannon index (prokaryote species)
GO_161	2.69	971AD - 1149AD	9443129	9380360	290791	0.031	27240	0.00290394	26211	0.0377739	0	0.962226	0.254781	0.707445	0	0	5	2.08459	8	2.54574	7	2.46454
GO_162	7.7		6594634	6538123	117686	0.018	27160	0.0041541	26324.8	0.0307505	0	0.969249	0.456049	0.107138	0.0136859	0.392377	4	1.01123	6	1.54057	2	1.8516
KO_005	22.7	32AD-92AD	1933838	1926810	1921.05	0.000997011	48102	0.0249646	48102	0	0	1	0.0073894	0.898748	0.0938629	0	4	1.81179	7	2.40291	4	2.63214
KO_006	17.8		1752936	1746206	15667.9	0.00897253	95950	0.0549477	95764.5	0.0019337	0	0.998066	0.0040556	0.628183	0.365828	0	5	1.51191	8	2.10593	7	2.63027
KO_013	4.86		4132239	4105283	12315.8	0.003	1394	0.000339562	1394	0	0	1	1	0	0	0	4	0.323394	9	1.52998	6	1.39808
KO_015	5.46	122AD-182AD	4007929	3984271	306789	0.077	3766	0.000945217	3366.63	0.106045	0	0.893954	0.893954	0	0	0	3	1.07056	6	1.50023	4	1.1516
KO_016	9.08		4735169	4710748	14603.3	0.0031	1308	0.000277663	1308	0	0	1	1	0	0	0	6	1.04851	12	1.49922	9	0.691211
KO_017	5.22		4233352	4072509	4072.51	0.001	4652	0.00114229	4581.15	0.0152292	0	0.984771	0.984771	0	0	0	15	0.997509	39	1.6502	54	2.01033
KO_018	2.6	137AD-197AD	3689330	3653327	449359	0.123	5302	0.00145128	4594.45	0.13345	0	0.86655	0.513086	0.353464	0	0	4	1.88632	7	2.39637	4	2.37252
KO_019	1.3		3195739	3147262	44061.7	0.014	5546	0.00176217	5325.51	0.0397566	0	0.960243	0.960243	0	0	0	9	0.231751	16	0.538956	15	1.34959
KO_021	5.4		2731403	2702076	5404.15	0.002	1762	0.000652091	1618.03	0.0817105	0	0.918289	0.918289	0	0	0	8	1.02468	13	1.55709	11	1.53828
KO_023	1.12		2768760	2737016	5474.03	0.002	1422	0.000519544	1341.75	0.0564369	0	0.943563	0.943563	0	0	0	14	0.864078	24	1.27619	28	1.10581
KO_024	1.35		2392862	2357203	14143.2	0.006	1624	0.000688952	1587.66	0.0223796	0	0.97762	0.97762	0	0	0	5	0.993002	11	1.26875	7	0.987557
KO_025	2.25		3378208	3355418	16777.1	0.005	1680	0.000500683	1503	0.105356	0	0.894644	0.894644	0	0	0	4	1.39972	10	1.66822	10	1.06433
KO_026	1.21	92AD-152AD	3149597	3130366	682420	0.218	2610	0.000833768	2167.34	0.169602	0	0.830398	0.830398	0	0	0	6	0.912155	14	1.95977	9	1.71818
KO_027	2.92		2777437	2758031	1.0122e+06	0.367	4728	0.00171427	2941.53	0.37785	0	0.62215	0.62215	0	0	0	3	0.155737	8	0.597882	4	0.84244
KO_029	1.51	82AD-142AD	1966520	1944698	85566.7	0.044	1328	0.000682882	1165.77	0.122165	0	0.877835	0.877835	0	0	0	4	0.996482	9	1.72316	7	1.35851
KO_030	3.82	42AD-102AD	2663301	2638171	944465	0.358	4386	0.00166252	3131.79	0.285957	0	0.714043	0.686155	0.0203211	0.0075662	0	7	0.432192	9	1.3177	8	1.61351
KO_031	1.91	72AD-132AD	3472677	3455903	715372	0.207	27434	0.0079383	18518.1	0.324996	0	0.675004	0.0862276	0.552697	0.0315819	0.0044981	4	2.28012	10	3.03672	7	3.21064
KO_033	4.36		3248699	3230133	32301.3	0.01	2176	0.000673656	1605.73	0.262073	0	0.737927	0.737927	0	0	0	16	0.625509	27	1.67911	27	1.1899
KO_034	1.18	122AD-182AD	4335454	4310872	452642	0.105	5158	0.00119651	4354.41	0.155795	0	0.844205	0.768369	0.0758363	0	0	6	1.30649	13	1.97177	9	2.10271
KO_035	1.7	22AD-92AD	3612394	3580754	354495	0.099	5336	0.00149019	4830.4	0.0947532	0	0.905247	0.905247	0	0	0	8	1.38774	14	1.67208	11	1.40656
KO_036	2	87AD-147AD	3934058	3916635	1.44524e+06	0.369	13386	0.00341773	8993.09	0.328172	0	0.671828	0.11669	0.459701	0.0954371	0	7	1.98028	20	2.41643	17	2.57105
KO_037	3	137AD-197AD	3739752	3722684	156353	0.042	2926	0.000785992	2712.87	0.0728406	0	0.92716	0.440699	0	0	0.48646	16	0.600295	35	0.763965	33	0.930223
KO_038	1.1		3190143	3169097	110918	0.035	2436	0.000768673	1794.71	0.263257	0	0.736743	0.712687	0.0240564	0	0	6	0.234324	9	1.6211	5	1.24813
KO_040	2.54	137AD-197AD	3656050	3632053	882589	0.243	3734	0.00102807	1343.7	0.640145	0	0.359855	0.313577	0	0.0070872	0.0391915	16	1.37874	40	2.07886	57	1.8946
KO_041	9.58		4109913	4079889	12239.7	0.003	2068	0.000506877	2041.97	0.0125867	0	0.987413	0.987413	0	0	0	10	0.644482	18	1.14492	21	0.7695
KO_042	10.64		3753662	3732945	3732.95	0.001	1624	0.000435045	1606.84	0.0105657	0	0.989434	0.989434	0	0	0	9	0.219851	15	0.752165	11	0.578776
KO_043	7		4042016	4018306	4018.31	0.001	1594	0.000396685	1533.94	0.0376798	0	0.96232	0.96232	0	0	0	7	1.06457	19	2.0267	14	1.78403
KO_044	1.64	102AD-162AD	2684153	2668937	469733	0.176	2276	0.000852774	1657.28	0.271846	0	0.728154	0.678573	0.0495808	0	0	8	1.20065	18	1.41399	16	1.36085
KO_045	4.24	152AD-212AD	2646877	2625667	294075	0.112	1546	0.000588803	1064.48	0.311463	0	0.688537	0.688537	0	0	0	5	1.05706	12	1.97559	9	1.73048
KO_046b	8.32	27AD-87AD	6953866	6908204	2.76328e+06	0.4	61046	0.00883674	45425.2	0.255885	0	0.744115	0.0587809	0.651666	0.0301935	0.0034745	7	1.78517	14	2.78282	9	3.07314
KO_047b	7.28	57AD-117AD	7278113	7230538	115689	0.016	16472	0.00227812	14649.2	0.110658	0	0.889342	0.672369	0.211046	0.0049618	0.0009649	5	1.31259	11	1.83546	15	1.49203
KO_048a	20.8		7137882	7076336	28305.3	0.004	2892	0.000408686	2647.66	0.0844868	0	0.915513	0.915513	0	0	0	5	1.20878	16	2.11714	14	1.77702
KO_049a	10.12	82AD-142AD	7255715	7189819	201315	0.028	3794	0.000527691	3213.34	0.153046	0	0.846954	0.813234	0	0	0.0337206	5	1.46154	12	2.10642	9	2.12264
KO_050a	12.02	97AD-157AD	7786458	7749370	1.08491e+06	0.14	10010	0.00129172	8728.74	0.127999	0	0.872001	0.843551	0.00288918	0	0.0255617	8	1.18985	20	1.67554	16	1.31873
KO_051a	41		8814232	8753429	271356	0.031	9360	0.0010693	6625.56	0.292142	0	0.707858	0.608562	0.0828788	0.0025429	0.0138752	8	1.60419	17	2.48658	13	3.0973
KO_052	16.66	72AD-132AD	6093844	6039157	163057	0.027	3156	0.000522589	2916.29	0.0759527	0	0.924047	0.924047	0	0	0	4	0.836483	6	1.47838	5	1.26394
KO_053	10.38	102AD-162AD	6954662	6917428	3.57631e+06	0.517	38964	0.00563273	24713.2	0.365743	0	0.634257	0.041	0.562324	0.0309326	0	17	2.26919	41	2.80482	56	3.03546
KO_054	10.64		5913780	5856787	175704	0.03	7596	0.00129696	6263.59	0.175409	0	0.824591	0.796948	0.0209142	0	0.00672882	8	1.3377	10	2.15711	9	2.13295
KO_055	28.8		7123449	7047121	14094.2	0.002	5954	0.000844884	5855.29	0.0165782	0	0.983422	0.978262	0	0.0051601	0	6	0.455292	15	0.837029	12	1.96031
KO_057	26.6	7AD-67AD	10643811	10577948	126935	0.012	5566	0.000526189	4609.3	0.171883	0	0.828117	0.824311	0	0	0.0038064	6	0.720716	11	1.26193	8	2.37271
KO_058	21.8		6728939	6652924	13305.8	0.002	11140	0.00167445	10779.9	0.0323208	0	0.967679	0.967679	0	0	0	6	0.672913	12	1.03009	9	2.12347
KO_059	10.24	2AD-62AD	7259350	7199888	4.52153e+06	0.628	15454	0.00214642	1333.81	0.913306	0.0003857	0.0863084	0.0833229	0	0.0029855	0	6	0.868783	10	1.22163	6	0.958091
KO_061	8.84	42AD-102AD	9435863	9373513	18747	0.002	2996	0.000319624	2879.29	0.0389559	0	0.961044	0.961044	0	0	0	5	1.23237	9	2.10993	3	1.57192
KO_062	21	122AD-182AD	8156049	8093070	1.96662e+06	0.243	10320	0.00127517	3750.77	0.636553	0	0.363447	0.293157	0.0038357	0	0.0664541	5	1.23486	7	1.85236	5	2.14727
KO_063	59.8	17AD-77AD	11391938	11315831	2.11606e+06	0.187	7500	0.000662788	4303.95	0.426141	0	0.573859	0.573859	0	0	0	5	0.850747	7	1.9744	6	2.10768
KO_064	31.4		8851035	8762757	52576.5	0.006	4786	0.000546175	4730.75	0.0115443	0	0.988456	0.988456	0	0	0	5	0.341466	11	1.25515	6	1.29343
KO_065	34.8		9882677	9782084	224988	0.023	7662	0.000783269	7004.28	0.085842	0	0.914158	0.914158	0	0	0	4	0.595112	8	1.34487	5	2.41413
KO_066	20	72AD-132AD	7618526	7548435	671811	0.089	8308	0.00110063	4773.43	0.425441	0	0.574559	0.563637	0	0.0058408	0.0050808	10	1.24846	18	2.12788	20	1.98426
LO_165	6.64		4787338	4720543	863859	0.183	4564	0.000966838	2259.36	0.504961	0	0.495039	0.495039	0	0	0	6	0.652199	14	1.28658	12	1.15707
LO_166	9.66		7151541	7072926	325355	0.046	16276	0.00230117	15144.3	0.069532	0	0.930468	0.368134	0.524394	0.0372704	0.0006699	15	1.7872	24	2.95794	33	3.31774
LO_168	18.7	990AD - 1154AD	7095376	7037277	28149.1	0.004	14376	0.00204284	14305.1	0.0049301	0	0.99507	0.988055	0.0070149	0	0	4	0.249477	7	0.26978	5	0.263487
LO_169	3.79		5491197	5409255	286691	0.053	6074	0.00112289	5816.9	0.0423273	0	0.957673	0.947154	0.0105189	0	0	8	0.425816	18	1.16353	17	2.076
LO_170	12.1		9178372	9116896	63818.3	0.007	4572	0.000501486	4442.43	0.02834	0	0.97166	0.97166	0	0	0	7	0.654026	13	1.6325	8	1.81438
LO_171	25		6340159	6257418	62574.2	0.01	6376	0.00101895	6317.56	0.0091655	0	0.990834	0.990834	0	0	0	9	0.365323	23	0.656662	37	1.62802
LO_172	7.16		4785774	4722962	18891.8	0.004	3624	0.000767315	3532.87	0.0251448	0	0.974855	0.974855	0	0	0	5	1.16128	15	2.05133	11	1.9245
LO_173	15.3		7601266	7549481	37747.4	0.005	4078	0.00054017	4007.67	0.0172468	0	0.982753	0.982753	0	0	0	12	0.587429	20	0.764708	19	1.70541
ME_152	8.85		3287086	3251084	13004.3	0.004	2030	0.000624407	2030	0	0	1	0.98649	0	0	0.0135105	8	0.862444	18	1.5157	15	1.57296
ME_153	26.6		4861312	4818388	72275.8	0.015	2554	0.000530053	2266.02	0.112755	0	0.887245	0.887245	0	0	0	7	0.740544	18	1.34895	24	1.03606
ME_154	8.9		5494645	5438675	38070.7	0.007	2314	0.000425471	2085.59	0.0987094	0	0.901291	0.901291	0	0	0	6	1.28098	9	1.44484	5	1.10639
ME_155	3.79	884AD - 1013AD	4357018	4311752	51741	0.012	2076	0.000481475	1891.31	0.0889626	0	0.911037	0.911037	0	0	0	4	1.4816	12	1.8418	13	1.55593
ME_156	3.79	884AD - 1013AD	3851201	3807807	217045	0.057	3008	0.000789956	1569.41	0.478253	0	0.521747	0.511557	0.0101896	0	0	6	0.778926	7	2.02708	5	1.08298
ME_157	17		4033572	3985671	1.52253e+06	0.382	9138	0.00229271	5669.75	0.379542	0	0.620458	0.620458	0	0	0	7	0.152858	16	0.456709	11	1.17686
ME_158	2.64		4054751	4024196	1.93524e+06	0.4809	13890	0.00345162	3055.98	0.779003	0.0009836	0.220013	0.0735928	0.136516	0.0099046	0	7	1.67009	21	2.2885	30	2.1255
ME_159	4.66	989AD - 1153AD	6732144	6666085	179984	0.027	5614	0.000842173	5337.11	0.049321	0	0.950679	0.950679	0	0	0	6	0.384813	15	0.953706	10	2.032
MZ_088	1.69		5639903	5591849	1.54894e+06	0.277	37944	0.00678559	28183.6	0.257231	0	0.742769	0.008544	0.591334	0.142891	0	7	1.96103	22	2.16127	43	2.55424
MZ_090	7.52		5769564	5716168	200066	0.035	60056	0.0105063	56139.8	0.0652085	0	0.934791	0.0300206	0.897479	0.0019302	0.0053616	5	2.04846	16	2.56977	11	2.80484
MZ_091	3.74		4678167	4614275	179957	0.039	2374	0.00051449	1712.4	0.196497	0.0821905	0.721313	0.697575	0	0.0237374	0	11	0.854126	32	1.40141	45	1.34624
MZ_092	6.09		6617277	6540777	1.06615e+06	0.163	6314	0.000965329	3799.5	0.373406	0.0248365	0.601758	0.283564	0.309928	0	0.0082662	12	1.12	19	1.94371	14	1.73684
MZ_093	4.05		6434451	6356979	457702	0.072	7434	0.00116942	2304.16	0.690051	0	0.309949	0.308604	0	0	0.00134504	2	0.625112	2	1.02765	1	1.74494
MZ_094	5.54		6846299	6781350	1.24777e+06	0.184	15456	0.00227919	10151	0.324927	0.0183083	0.656765	0.641942	0.0113789	0.0001827	0.0032606	5	1.23262	10	2.09301	6	2.61287
MZ_095	19.8		7646495	7519069	22557.2	0.003	14982	0.00199253	14982	0	0	1	0.997112	0.0028877	0	0	7	0.199051	10	0.626158	7	1.61548
MZ_096	5.6		6279359	6176874	6176.87	0.001	4286	0.000693878	4286	0	0	1	0.855467	0.144533	0	0	4	1.98084	6	2.70677	4	2.7144
MZ_097	16.4		5888294	5800264	17400.8	0.003	8190	0.001412	8099.92	0.0109984	0	0.989002	0.972031	0.0045993	0	0.0123711	12	0.669063	19	1.14884	17	2.24359
MZ_098	11.7		6164688	6055766	12111.5	0.002	10258	0.00169392	10258	0	0	1	0.948213	0	0	0.0517874	4	1.17331	10	1.61737	9	2.04896
MZ_099	6.02		5065042	4977957	159295	0.032	8296	0.00166655	6944.56	0.160021	0.0028821	0.837097	0.837097	0	0	0	17	0.284146	39	0.549035	58	1.37412
MZ_100	5.57		6179684	6114332	2.49465e+06	0.408	8950	0.00146377	2595.48	0.709179	0.0008224	0.289998	0.289998	0	0	0	6	0.767822	12	1.57935	12	1.79159
MZ_101	21.4		7154127	7049479	7049.48	0.001	2704	0.000383574	2529.56	0.0158608	0.0486511	0.935488	0.935488	0	0	0	15	0.756094	34	0.804386	57	0.728982
MZ_102	25.6		9677922	9527472	619286	0.065	15058	0.00158048	4779.27	0.682609	0	0.317391	0.316437	0.0009536	0	0	18	0.268046	35	0.45522	44	1.82029
MZ_104	8.48		7006810	6933348	6933.35	0.001	17966	0.00259124	17455	0.0214086	0.0070359	0.971556	0.773699	0	0	0.197857	7	0.772065	13	1.66515	12	1.95373
MZ_105	7.97		7135953	7063523	289604	0.041	9774	0.00138373	5414.51	0.446029	0	0.553971	0.508743	0	0.0123289	0.0328991	10	1.2503	21	1.60608	23	1.73085
MZ_106	9.66		7072651	6993146	6993.15	0.001	10634	0.00152063	10476.7	0.0147948	0	0.985205	0.979847	0	0	0.0053587	6	1.00327	9	1.57717	5	2.28982
MZ_107	38.3		5881432	5815901	5815.9	0.001	10588	0.00182053	10559.3	0.002712	0	0.997288	0.997288	0	0	0	4	0.0663594	7	0.288252	4	1.13572
MZ_108	8.25		9057958	8957551	8957.55	0.001	3156	0.000352328	2391.02	0.242389	0	0.757611	0.757611	0	0	0	3	1.54735	8	2.51948	5	2.04847
MZ_109	4.71		4946446	4893073	112541	0.023	16272	0.00332552	16090.4	0.008886	0.0022714	0.988843	0.952934	0	0	0.0359087	5	1.28226	12	2.34495	9	3.17973
MZ_110	4.09		6039055	5975063	621407	0.104	10786	0.00180517	6359.96	0.408102	0.0022489	0.589649	0.507792	0.0495	0.032357	0	7	0.686112	14	0.990388	9	2.16508
MZ_112	16		2909889	2865668	11462.7	0.004	3448	0.00120321	3407.65	0.0117015	0	0.988298	0.988298	0	0	0	4	0.0750325	7	0.0750325	3	0
MZ_113	3.02		5630453	5583728	17309.6	0.0031	6066	0.00108637	1429.36	0.764365	0	0.235635	0.220322	0.0153126	0	0	12	1.28017	14	1.78634	15	1.62082
MZ_114	28.5		8083908	8036469	104474	0.013	9530	0.00118584	6510.96	0.316794	0	0.683206	0.682946	0.0002601	0	0	14	0.159514	23	0.251169	28	1.57925
NA_115	2.01		4335824	4311694	271637	0.063	2078	0.000481945	1433.72	0.310047	0	0.689953	0.666142	0	0.0238113	0	5	0.883555	13	1.47759	12	0.865912
NA_116	15.2		5773906	5745473	34472.8	0.006	9670	0.00168306	8356.49	0.135834	0	0.864166	0.690222	0.0701992	0.103745	0	4	1.25577	8	1.44843	6	2.16167
NA_117	8.68		4066532	4025184	213335	0.053	19072	0.00473817	18857.1	0.0112666	0	0.988734	0.988734	0	0	0	4	0.774717	7	1.00579	6	1.22889
NA_119	18.5		6284233	6249455	293724	0.047	59790	0.00956723	59114.3	0.0113011	0	0.988699	0.603155	0.369424	0.0113769	0.0047428	4	1.6842	9	2.22016	6	2.62186
NA_120	20.5		5197740	5147229	5147.23	0.001	4640	0.000901456	4620.56	0.0041887	0	0.995811	0.995811	0	0	0	3	0.58482	6	0.793208	4	1.84238
NA_121	7.2		3912728	3893927	151863	0.039	54496	0.0139951	54229.3	0.0048941	0	0.995106	0.14824	0.775016	0.0693871	0.0024626	5	2.33941	13	2.85276	14	3.24523
NA_123	18		3961748	3927198	11781.6	0.003	29096	0.00740884	29052.8	0.0014838	0	0.998516	0.0387643	0.931165	0.028587	0	4	0.857852	12	1.47221	9	1.49819
NA_124	33.8		11692194	11584664	5792332	0.5	18822	0.00162473	6624.35	0.646231	0.001822	0.351947	0.351947	0	0	0	15	0.401918	39	0.704173	49	1.68165
NA_125	9.15		4066581	4004575	12013.7	0.003	2116	0.000528396	1974.83	0.0667147	0	0.933285	0.902263	0	0	0.0310223	4	1.68436	7	2.16251	4	2.15618
NA_127	9.15		5266169	5218934	480142	0.092	13194	0.0025281	10587.7	0.197537	0	0.802463	0.639942	0.162521	0	0	3	0.825379	5	1.0986	4	2.63104
NA_128	37.4		6138243	6089131	12178.3	0.002	4346	0.000713731	4273.54	0.0166726	0	0.983327	0.983327	0	0	0	4	0.607724	8	0.815803	7	1.51035
NA_129	10.4	894AD - 1016AD	3735918	3703923	3703.92	0.001	1466	0.000395797	1466	0	0	1	1	0	0	0	7	1.16446	14	1.56216	11	0.967946
NA_130	17.3		5302616	5270318	89595.4	0.017	2866	0.0005438	2671.48	0.0678721	0	0.932128	0.932128	0	0	0	6	0.371475	11	1.35401	8	1.1483
NA_131	11.8		4456852	4414438	30901.1	0.007	2276	0.000515581	2276	0	0	1	0.992002	0.0079976	0	0	5	1.34854	12	2.0722	14	1.98796
NA_132	14.4		4680479	4640029	501123	0.108	17664	0.00380687	16450	0.0687299	0	0.93127	0.93127	0	0	0	5	0.581848	11	0.681621	12	0.236786
NA_133	5.8		4104057	4054520	368961	0.091	2448	0.000603771	1839.26	0.248669	0	0.751331	0.751331	0	0	0	5	0.849216	10	1.04602	12	0.26976
NA_134	27.1		4096993	4063354	28443.5	0.007	3384	0.00083281	3315.28	0.0203074	0	0.979692	0.979692	0	0	0	6	0.227742	9	0.485307	7	0.925809
NA_135	3.48	901AD - 1033AD	2694280	2669960	18689.7	0.007	3226	0.00120826	3119.59	0.0329854	0	0.967014	0.260215	0.7068	0	0	11	2.11536	35	2.16802	39	2.12046
NA_136	34.8		5572203	5515407	11030.8	0.002	17416	0.0031577	17381.8	0.0019617	0	0.998039	0.576144	0.411582	0.0082839	0.0020289	6	1.68385	24	2.06566	34	2.44561
NA_137	6.32		4253625	4237300	2.37967e+06	0.5616	8058	0.00190168	1105.76	0.862405	0.0003703	0.137225	0.13128	0	0	0.00594497	6	1.21391	11	1.6404	8	1.96748
NA_138	5.27		3479721	3458650	138346	0.04	1636	0.000473017	1519.92	0.0709517	0	0.929048	0.929048	0	0	0	6	0.754721	10	1.84398	7	1.5972
NA_139	10.4		4575594	4551948	63727.3	0.014	4474	0.000982876	4251.42	0.04975	0	0.95025	0.95025	0	0	0	7	0.320773	12	0.60401	12	1.38439
NA_140	8.24		4327801	4285733	1.05e+06	0.245	7326	0.00170939	3457.15	0.528099	0	0.471901	0.464818	0	0	0.00708384	7	0.244948	12	0.746245	9	1.45171
NA_141	11.1		2010225	1990771	5972.31	0.003	1828	0.000918237	1810.81	0.0094023	0	0.990598	0.990598	0	0	0	4	0.273931	12	0.640252	11	0.905828
NA_142	13.6		4894027	4852298	490082	0.101	45282	0.00933207	42316.9	0.0654805	0	0.934519	0.934519	0	0	0	6	0.581323	18	0.671878	17	1.19539
NA_143	3.79		2696847	2675235	770468	0.288	24166	0.00903323	13591.6	0.437572	0	0.562428	0.0361428	0.484005	0.0387662	0.0035141	7	2.19128	24	2.67385	20	2.98297
NA_144	44.5		6263691	6204235	6204.23	0.001	5800	0.000934845	5747.78	0.0090043	0	0.990996	0.990996	0	0	0	14	0.526132	69	0.741462	93	1.34096
NA_145	6.35		3890920	3857461	30859.7	0.008	15814	0.00409959	15405.9	0.0258092	0	0.974191	0.424575	0.535527	0.013789	0.0002998	5	1.55943	11	2.78598	11	3.07879
NA_146	4.98		4508704	4466619	312663	0.07	3232	0.00072359	2858.83	0.11546	0	0.88454	0.86824	0	0	0.0162993	11	0.533621	28	0.596722	27	1.13696
NA_147	8.27		2850743	2823261	2823.26	0.001	7838	0.00277622	7790.65	0.0060412	0	0.993959	0.685352	0.290104	0	0.0185025	0	1.57817	0	2.09279	0	2.12472
NA_149	21.7		3553049	3515641	35156.4	0.01	4266	0.00121343	3813.59	0.10605	0	0.89395	0.89395	0	0	0	2	0.131921	3	0.350479	2	1.18347
SI_067	18		5572590	5501949	1195	0.000217196	2572	0.000467471	2572	0	0	1	1	0	0	0	4	1.21219	5	1.78942	3	1.26363
SI_068	12.4		5309613	5235728	1904	0.000363655	3196	0.000610421	3102.78	0.0115139	0.0176535	0.970833	0.970833	0	0	0	1	0.840521	1	2.03733	1	1.92883
SI_069	40.7		10211858	10091025	989	9.80079e-05	2988	0.000296105	2988	0	0	1	1	0	0	0	6	1.53978	11	2.13181	7	1.73936
SI_070	12.8		4804846	4730243	56762.9	0.012	6068	0.00128281	4837.79	0.202737	0	0.797263	0.779549	0.017714	0	0	3	0.274434	4	1.74514	4	1.97113
SI_071	33.1		6910776	6804690	6804.69	0.001	5088	0.00074772	4597.46	0.0964118	0	0.903588	0.903588	0	0	0	4	0.313897	5	1.48628	4	1.24904
SI_072	23.1		6104416	6009443	18028.3	0.003	5564	0.000925876	5496.69	0.0057246	0.0063736	0.987902	0.987902	0	0	0	1	0.380085	1	1.5503	1	1.56302
SI_073	76		1252620	1154193	3462.58	0.003	1776	0.00153874	1528.54	0.139333	0	0.860667	0.619571	0.0952225	0	0.145873	6	1.34234	12	1.93708	10	1.69264
SI_074	63		11903852	11108806	66652.8	0.006	24986	0.00224921	24059.6	0.0112352	0.0258435	0.962921	0.897863	0.0599406	0.0039048	0.001213	4	1.44129	8	2.45175	4	2.22639
SI_075	96.5		7504300	7056307	14112.6	0.002	17310	0.00245312	17176.6	0.0015445	0.0061605	0.992295	0.929056	0	0	0.0632392	3	1.2085	9	1.9848	8	2.42205
SI_076	86.5		1909154	1769784	7079.14	0.004	2706	0.001529	2411.53	0.108823	0	0.891177	0.841596	0.0495808	0	0	2	1.33271	2	2.13789	1	1.80142
SI_077	95.5		1984446	1854461	3708.92	0.002	2122	0.00114427	1107.98	0.47786	0	0.52214	0.52214	0	0	0	4	1.6249	4	1.99393	2	1.55518
SI_078	84.5		2321187	2127173	2127.17	0.001	3278	0.00154101	1736.17	0.470358	0	0.529642	0.529642	0	0	0	1	1.57643	1	2.03535	1	2.24652
SI_079	23.4		5667586	5591381	5591.38	0.001	2560	0.000457848	2545.3	0.0057419	0	0.994258	0.994258	0	0	0	6	0.950989	8	2.04124	8	1.88789
SI_081	29.6		5974993	5888797	11777.6	0.002	5654	0.000960128	5596.73	0.0039979	0.0061315	0.989871	0.989871	0	0	0	6	0.408258	7	1.79664	5	1.19022
SI_082	110		5130861	4924085	9848.17	0.002	5936	0.0012055	5610.68	0.0186166	0.0361883	0.945195	0.945195	0	0	0	2	1.17989	2	2.19031	1	2.09134
SI_083	78		8197977	7860994	188664	0.024	9888	0.00125786	3858.03	0.598763	0.0110637	0.390173	0.374845	0.0153282	0	0	5	1.51544	13	2.45242	8	2.34216
SI_084	99		27235455	26055295	130276	0.005	84032	0.00322514	77707.1	0.0356203	0.0396471	0.924732	0.893969	0.00671412	0.00268001	0.0213696	1	1.16744	3	2.55615	2	2.687
SI_085	124.5		4928542	4707323	4707.32	0.001	6650	0.00141269	6650	0	0	1	1	0	0	0	5	0.400817	13	1.36632	10	0.966775
SI_087	76		7824071	7548645	7548.65	0.001	9592	0.00127069	9209.5	0.0398771	0	0.960123	0.870235	0.0134279	0	0.0764596	2	1.90106	3	2.90717	2	2.81825
Samples removed because of not sufficient number of total filtered reads [<1 million] or reads mapping to the bacteria markers [<1 000]
SI_086			961802	906486	906.486	0.001	742	0.000818545	742	0	0	1	1	0	0	0	3	0	5	0.894113	4	0.514209
SI_080			421163	396479	396.479	0.001	538	0.00135694	444.81	0.173215	0	0.826785	0.826785	0	0	0	2	0	3	0	2	0
NA_151			35207	34857	5542.26	0.159	74	0.00212296	0	1	0	0	0	0	0	0	1	0	1	0	0	0
NA_150			101826	101778	59133	0.581	180	0.00176856	180	0	0	1	1	0	0	0	1	0	1	0	1	0
NA_148			4525297	4509441	3.44972e+06	0.765	9128	0.0020242	124.212	0.984748	0.0016447	0.0136078	0.0163541	0.0003094	0	6.11e-05	0	1.341	0	1.83196	0	1.43164
NA_126			3710180	3680971	445397	0.121	2388	0.000648742	315.945	0.867695	0	0.132305	0.098731	0	0.010388	0.0231865	11	1.03613	20	2.0199	22	1.68414
NA_122			3099239	3065456	806215	0.263	3386	0.00110457	969.231	0.713753	0	0.286247	0.313737	0.0140251	0	0	16	1.02432	32	1.84411	39	1.66881
MZ_111			5135305	5085691	696740	0.137	4518	0.000888375	465.095	0.897057	0	0.102943	0.0981098	0.0048328	0	0	4	1.53121	6	1.62626	3	1.5685
MZ_103			7293630	7234017	6.53955e+06	0.904	25050	0.00346281	48.4066	0.997095	0.0009723	0.0019324	0.0030778	0	0	0	8	0.675848	13	0.675848	10	0.675848
MZ_089			3543977	3507997	926111	0.264	4478	0.00127651	267.212	0.940328	0	0.0596721	0.077566	0	0	0	4	1.0649	7	1.64405	6	0.981017
LO_167			5481618	5004912	3.40084e+06	0.6795	11968	0.00239125	91.2369	0.991455	0.0009219	0.0076234	0.0105377	0	0	0	18	1.09404	33	1.09404	48	0.798027
KO_060		87AD-147AD	8812799	8760903	4.83602e+06	0.552	41576	0.00474563	225.587	0.994171	0.0004028	0.0054259	0.0069762	0	0	0	6	1.24264	9	1.80099	6	1.74557
KO_056		127AD-187AD	6277737	6227190	236633	0.038	2550	0.000409494	653.162	0.743858	0	0.256142	0.246289	0.0098533	0	0	6	1.47333	13	2.32415	11	1.66014
KO_032		72AD-132AD	2523453	2498383	129916	0.052	2248	0.000899782	467.951	0.791837	0	0.208163	0.253773	0.0037429	0	0	16	1.40681	42	1.40681	67	1.05255
KO_028		37AD-97AD	2212463	2205438	2.0268e+06	0.919	3360	0.00152351	0	1	0	0	0	0	0	0	3	0	6	0	3	0
KO_014			2223037	2207452	59601.2	0.027	708	0.000320732	438.531	0.380606	0	0.619394	0.619394	0	0	0	3	1.2	5	1.2	3	0.68663
KO_007		107AD-167AD	880488	876241	139654	0.159379	572	0.000652788	89.1102	0.844213	0	0.155787	0.155787	0	0	0	5	0	7	0	4	0
KO_004		122AD-182AD	575684	572540	62159.2	0.108567	936	0.00163482	104.667	0.888176	0	0.111824	0.111824	0	0	0	4	0	9	0	5	0
KO_003		97AD-157AD	1096954	1092749	81701.2	0.0747667	972	0.0008895	465.541	0.521049	0	0.478951	0.478951	0	0	0	5	0.424396	7	1.01023	5	0.559983
KO_002			692138	690050	154177	0.223428	1888	0.00273603	995.402	0.472774	0	0.527226	0.352771	0	0	0.273151	12	0.772242	18	1.18036	16	1.18036
KO_001		102AD-172AD	818400	815159	140566	0.17244	972	0.00119241	60.1531	0.938114	0	0.0618859	0.0618859	0	0	0	6	0	13	0	9	0
GI_012			1266318	1260167	527276	0.418418	3318	0.00263298	172.184	0.948106	0	0.0518938	0.0518939	0	0	0	3	1.37367	7	1.49555	7	1.2505
GI_011			1696930	1689254	1.07732e+06	0.63775	3202	0.00189551	160.433	0.949896	0	0.050104	0.0501039	0	0	0	14	0.908078	27	1.29678	45	0.902705
CK_010			540418	537060	26210.7	0.048804	1324	0.00246527	1324	0	0	1	0.973309	0.026691	0	0	14	0.328686	26	0.448829	41	0.511261
CK_009			1272076	1264395	28957.9	0.0229026	756	0.000597914	382.206	0.494437	0	0.505564	0.505564	0	0	0	15	0.515661	35	0.515661	38	0
CK_008			1753460	1745318	3477.75	0.00199262	494	0.000283043	494	0	0	1	1	0	0	0	18	0.527745	36	0.527745	37	0

## Sheet: Supplementary Table 2
Taxa	Gram stain type	Respiratory type	Habitat	GO_161	GO_162	KO_001	KO_002	KO_003	KO_004	KO_005	KO_006	KO_007	KO_013	KO_014	KO_015	KO_016	KO_017	KO_018	KO_019	KO_021	KO_023	KO_024	KO_025	KO_026	KO_027	KO_028	KO_029	KO_030	KO_031	KO_032	KO_033	KO_034	KO_035	KO_036	KO_037	KO_038	KO_040	KO_041	KO_042	KO_043	KO_044	KO_045	KO_046b	KO_047b	KO_048a	KO_049a	KO_050a	KO_051a	KO_052
k__Archaea				3.55938	0	0	0	0	0	0	0	0	0	0	0	0	0	0	0	0	0	0	0	0	0	0	0	0	0	0	0	0	47.4877	8.69624	0	0	0	0	0	0	0	0	0	0.23011	0	0	0	0	0
k__Archaea|p__Euryarchaeota				0	0	0	0	0	0	0	0	0	0	0	0	0	0	0	0	0	0	0	0	0	0	0	0	0	0	0	0	0	0	8.69624	0	0	0	0	0	0	0	0	0	0.23011	0	0	0	0	0
k__Archaea|p__Euryarchaeota|c__Halobacteria				0	0	0	0	0	0	0	0	0	0	0	0	0	0	0	0	0	0	0	0	0	0	0	0	0	0	0	0	0	0	0	0	0	0	0	0	0	0	0	0	0	0	0	0	0	0
k__Archaea|p__Euryarchaeota|c__Halobacteria|o__Halobacteriales				0	0	0	0	0	0	0	0	0	0	0	0	0	0	0	0	0	0	0	0	0	0	0	0	0	0	0	0	0	0	0	0	0	0	0	0	0	0	0	0	0	0	0	0	0	0
k__Archaea|p__Euryarchaeota|c__Halobacteria|o__Halobacteriales|f__Halobacteriaceae	?	aerobic	sea water	0	0	0	0	0	0	0	0	0	0	0	0	0	0	0	0	0	0	0	0	0	0	0	0	0	0	0	0	0	0	0	0	0	0	0	0	0	0	0	0	0	0	0	0	0	0
k__Archaea|p__Euryarchaeota|c__Halobacteria|o__Halobacteriales|f__Halobacteriaceae|g__Halobiforma	?	aerobic	sea water	0	0	0	0	0	0	0	0	0	0	0	0	0	0	0	0	0	0	0	0	0	0	0	0	0	0	0	0	0	0	0	0	0	0	0	0	0	0	0	0	0	0	0	0	0	0
k__Archaea|p__Euryarchaeota|c__Halobacteria|o__Halobacteriales|f__Halobacteriaceae|g__Halobiforma|s__Halobiforma_unclassified	?	aerobic	sea water	0	0	0	0	0	0	0	0	0	0	0	0	0	0	0	0	0	0	0	0	0	0	0	0	0	0	0	0	0	0	0	0	0	0	0	0	0	0	0	0	0	0	0	0	0	0
k__Archaea|p__Euryarchaeota|c__Methanobacteria				0	0	0	0	0	0	0	0	0	0	0	0	0	0	0	0	0	0	0	0	0	0	0	0	0	0	0	0	0	0	8.69624	0	0	0	0	0	0	0	0	0	0	0	0	0	0	0
k__Archaea|p__Euryarchaeota|c__Methanobacteria|o__Methanobacteriales				0	0	0	0	0	0	0	0	0	0	0	0	0	0	0	0	0	0	0	0	0	0	0	0	0	0	0	0	0	0	8.69624	0	0	0	0	0	0	0	0	0	0	0	0	0	0	0
k__Archaea|p__Euryarchaeota|c__Methanobacteria|o__Methanobacteriales|f__Methanobacteriaceae	Gram-positive	anaerobic	human	0	0	0	0	0	0	0	0	0	0	0	0	0	0	0	0	0	0	0	0	0	0	0	0	0	0	0	0	0	0	8.69624	0	0	0	0	0	0	0	0	0	0	0	0	0	0	0
k__Archaea|p__Euryarchaeota|c__Methanobacteria|o__Methanobacteriales|f__Methanobacteriaceae|g__Methanobrevibacter	Gram-positive	anaerobic	human	0	0	0	0	0	0	0	0	0	0	0	0	0	0	0	0	0	0	0	0	0	0	0	0	0	0	0	0	0	0	8.69624	0	0	0	0	0	0	0	0	0	0	0	0	0	0	0
k__Archaea|p__Euryarchaeota|c__Methanobacteria|o__Methanobacteriales|f__Methanobacteriaceae|g__Methanobrevibacter|s__Methanobrevibacter_smithii	Gram-positive	anaerobic	human	0	0	0	0	0	0	0	0	0	0	0	0	0	0	0	0	0	0	0	0	0	0	0	0	0	0	0	0	0	0	0	0	0	0	0	0	0	0	0	0	0	0	0	0	0	0
k__Archaea|p__Euryarchaeota|c__Methanobacteria|o__Methanobacteriales|f__Methanobacteriaceae|g__Methanobrevibacter|s__Methanobrevibacter_smithii|t__Methanobrevibacter_smithii_unclassified	Gram-positive	anaerobic	human	0	0	0	0	0	0	0	0	0	0	0	0	0	0	0	0	0	0	0	0	0	0	0	0	0	0	0	0	0	0	0	0	0	0	0	0	0	0	0	0	0	0	0	0	0	0
k__Archaea|p__Euryarchaeota|c__Methanobacteria|o__Methanobacteriales|f__Methanobacteriaceae|g__Methanobrevibacter|s__Methanobrevibacter_unclassified	Gram-positive	anaerobic	human	0	0	0	0	0	0	0	0	0	0	0	0	0	0	0	0	0	0	0	0	0	0	0	0	0	0	0	0	0	0	8.69624	0	0	0	0	0	0	0	0	0	0	0	0	0	0	0
k__Archaea|p__Euryarchaeota|c__Methanococci				0	0	0	0	0	0	0	0	0	0	0	0	0	0	0	0	0	0	0	0	0	0	0	0	0	0	0	0	0	0	0	0	0	0	0	0	0	0	0	0	0.23011	0	0	0	0	0
k__Archaea|p__Euryarchaeota|c__Methanococci|o__Methanococcales				0	0	0	0	0	0	0	0	0	0	0	0	0	0	0	0	0	0	0	0	0	0	0	0	0	0	0	0	0	0	0	0	0	0	0	0	0	0	0	0	0.23011	0	0	0	0	0
k__Archaea|p__Euryarchaeota|c__Methanococci|o__Methanococcales|f__Methanocaldococcaceae	Gram-negative	anaerobic	soil/water	0	0	0	0	0	0	0	0	0	0	0	0	0	0	0	0	0	0	0	0	0	0	0	0	0	0	0	0	0	0	0	0	0	0	0	0	0	0	0	0	0.23011	0	0	0	0	0
k__Archaea|p__Euryarchaeota|c__Methanococci|o__Methanococcales|f__Methanocaldococcaceae|g__Methanocaldococcaceae_unclassified	Gram-negative	anaerobic	soil/water	0	0	0	0	0	0	0	0	0	0	0	0	0	0	0	0	0	0	0	0	0	0	0	0	0	0	0	0	0	0	0	0	0	0	0	0	0	0	0	0	0.23011	0	0	0	0	0
k__Archaea|p__Thaumarchaeota				3.55938	0	0	0	0	0	0	0	0	0	0	0	0	0	0	0	0	0	0	0	0	0	0	0	0	0	0	0	0	47.4877	0	0	0	0	0	0	0	0	0	0	0	0	0	0	0	0
k__Archaea|p__Thaumarchaeota|c__Thaumarchaeota_noname				3.55938	0	0	0	0	0	0	0	0	0	0	0	0	0	0	0	0	0	0	0	0	0	0	0	0	0	0	0	0	47.4877	0	0	0	0	0	0	0	0	0	0	0	0	0	0	0	0
k__Archaea|p__Thaumarchaeota|c__Thaumarchaeota_noname|o__Nitrosopumilales				3.55938	0	0	0	0	0	0	0	0	0	0	0	0	0	0	0	0	0	0	0	0	0	0	0	0	0	0	0	0	47.4877	0	0	0	0	0	0	0	0	0	0	0	0	0	0	0	0
k__Archaea|p__Thaumarchaeota|c__Thaumarchaeota_noname|o__Nitrosopumilales|f__Nitrosopumilaceae	Gram-negative	aerobic	soil	3.55938	0	0	0	0	0	0	0	0	0	0	0	0	0	0	0	0	0	0	0	0	0	0	0	0	0	0	0	0	47.4877	0	0	0	0	0	0	0	0	0	0	0	0	0	0	0	0
k__Archaea|p__Thaumarchaeota|c__Thaumarchaeota_noname|o__Nitrosopumilales|f__Nitrosopumilaceae|g__Candidatus_Nitrosoarchaeum	Gram-negative	aerobic	soil	3.55938	0	0	0	0	0	0	0	0	0	0	0	0	0	0	0	0	0	0	0	0	0	0	0	0	0	0	0	0	46.5427	0	0	0	0	0	0	0	0	0	0	0	0	0	0	0	0
k__Archaea|p__Thaumarchaeota|c__Thaumarchaeota_noname|o__Nitrosopumilales|f__Nitrosopumilaceae|g__Candidatus_Nitrosoarchaeum|s__Candidatus_Nitrosoarchaeum_limnia	Gram-negative	aerobic	soil	0	0	0	0	0	0	0	0	0	0	0	0	0	0	0	0	0	0	0	0	0	0	0	0	0	0	0	0	0	1.6344	0	0	0	0	0	0	0	0	0	0	0	0	0	0	0	0
k__Archaea|p__Thaumarchaeota|c__Thaumarchaeota_noname|o__Nitrosopumilales|f__Nitrosopumilaceae|g__Candidatus_Nitrosoarchaeum|s__Candidatus_Nitrosoarchaeum_limnia|t__Candidatus_Nitrosoarchaeum_limnia_unclassified	Gram-negative	aerobic	soil	0	0	0	0	0	0	0	0	0	0	0	0	0	0	0	0	0	0	0	0	0	0	0	0	0	0	0	0	0	1.6344	0	0	0	0	0	0	0	0	0	0	0	0	0	0	0	0
k__Archaea|p__Thaumarchaeota|c__Thaumarchaeota_noname|o__Nitrosopumilales|f__Nitrosopumilaceae|g__Candidatus_Nitrosoarchaeum|s__Candidatus_Nitrosoarchaeum_unclassified	Gram-negative	aerobic	soil	3.55938	0	0	0	0	0	0	0	0	0	0	0	0	0	0	0	0	0	0	0	0	0	0	0	0	0	0	0	0	44.9083	0	0	0	0	0	0	0	0	0	0	0	0	0	0	0	0
k__Archaea|p__Thaumarchaeota|c__Thaumarchaeota_noname|o__Nitrosopumilales|f__Nitrosopumilaceae|g__Nitrosopumilaceae_unclassified				0	0	0	0	0	0	0	0	0	0	0	0	0	0	0	0	0	0	0	0	0	0	0	0	0	0	0	0	0	0	0	0	0	0	0	0	0	0	0	0	0	0	0	0	0	0
k__Archaea|p__Thaumarchaeota|c__Thaumarchaeota_noname|o__Nitrosopumilales|f__Nitrosopumilaceae|g__Nitrosopumilus				0	0	0	0	0	0	0	0	0	0	0	0	0	0	0	0	0	0	0	0	0	0	0	0	0	0	0	0	0	0.94499	0	0	0	0	0	0	0	0	0	0	0	0	0	0	0	0
k__Archaea|p__Thaumarchaeota|c__Thaumarchaeota_noname|o__Nitrosopumilales|f__Nitrosopumilaceae|g__Nitrosopumilus|s__Nitrosopumilus_unclassified				0	0	0	0	0	0	0	0	0	0	0	0	0	0	0	0	0	0	0	0	0	0	0	0	0	0	0	0	0	0.94499	0	0	0	0	0	0	0	0	0	0	0	0	0	0	0	0
k__Archaea|p__Thaumarchaeota|c__Thaumarchaeota_noname|o__Nitrososphaerales				0	0	0	0	0	0	0	0	0	0	0	0	0	0	0	0	0	0	0	0	0	0	0	0	0	0	0	0	0	0	0	0	0	0	0	0	0	0	0	0	0	0	0	0	0	0
k__Archaea|p__Thaumarchaeota|c__Thaumarchaeota_noname|o__Nitrososphaerales|f__Nitrososphaeraceae	?	?	sea water	0	0	0	0	0	0	0	0	0	0	0	0	0	0	0	0	0	0	0	0	0	0	0	0	0	0	0	0	0	0	0	0	0	0	0	0	0	0	0	0	0	0	0	0	0	0
k__Archaea|p__Thaumarchaeota|c__Thaumarchaeota_noname|o__Nitrososphaerales|f__Nitrososphaeraceae|g__Nitrososphaera	?	?	sea water	0	0	0	0	0	0	0	0	0	0	0	0	0	0	0	0	0	0	0	0	0	0	0	0	0	0	0	0	0	0	0	0	0	0	0	0	0	0	0	0	0	0	0	0	0	0
k__Archaea|p__Thaumarchaeota|c__Thaumarchaeota_noname|o__Nitrososphaerales|f__Nitrososphaeraceae|g__Nitrososphaera|s__Candidatus_Nitrososphaera_gargensis	?	?	sea water	0	0	0	0	0	0	0	0	0	0	0	0	0	0	0	0	0	0	0	0	0	0	0	0	0	0	0	0	0	0	0	0	0	0	0	0	0	0	0	0	0	0	0	0	0	0
k__Archaea|p__Thaumarchaeota|c__Thaumarchaeota_noname|o__Nitrososphaerales|f__Nitrososphaeraceae|g__Nitrososphaera|s__Candidatus_Nitrososphaera_gargensis|t__GCF_000303155	?	?	sea water	0	0	0	0	0	0	0	0	0	0	0	0	0	0	0	0	0	0	0	0	0	0	0	0	0	0	0	0	0	0	0	0	0	0	0	0	0	0	0	0	0	0	0	0	0	0
k__Bacteria				92.6632	96.9249	6.18859	52.7225	47.8952	11.1824	100	99.8066	15.5787	100	61.9394	89.3955	100	98.4771	86.655	96.0243	91.829	94.3563	97.762	89.4644	83.0398	62.215	0	87.7835	71.4043	67.5004	20.8163	73.7927	84.4205	43.037	58.4865	92.7159	73.6743	35.9855	98.7413	98.9434	96.232	72.8154	68.8537	74.4115	88.704	91.5513	84.6954	87.2001	70.7858	92.4047
k__Bacteria|p__Acidobacteria				1.69915	0	0	0	0	0	0	0	0	2.38723	30.9254	4.82409	11.1086	3.08269	1.9295	0.52781	0	0	4.53008	17.4602	3.41944	0	0	12.3643	0.94362	0	2.95116	5.69714	3.87288	1.48387	0	1.05317	0	4.99651	6.25783	0	12.7708	2.39469	0	0	1.00895	4.08811	15.668	4.33596	3.10437	12.699
k__Bacteria|p__Acidobacteria|c__Acidobacteriia				1.69915	0	0	0	0	0	0	0	0	2.38723	30.9254	4.82409	11.1086	3.08269	1.9295	0.52781	0	0	4.53008	17.4602	3.41944	0	0	12.3643	0.94362	0	2.95116	5.69714	3.87288	1.48387	0	1.05317	0	4.99651	6.25783	0	12.7708	2.39469	0	0	1.00895	4.08811	15.668	4.33596	3.10437	12.699
k__Bacteria|p__Acidobacteria|c__Acidobacteriia|o__Acidobacteriales				1.69915	0	0	0	0	0	0	0	0	2.38723	30.9254	4.82409	11.1086	3.08269	1.9295	0.52781	0	0	4.53008	17.4602	3.41944	0	0	12.3643	0.94362	0	2.95116	5.69714	3.87288	1.48387	0	1.05317	0	4.99651	6.25783	0	12.7708	2.39469	0	0	1.00895	4.08811	15.668	4.33596	3.10437	12.699
k__Bacteria|p__Acidobacteria|c__Acidobacteriia|o__Acidobacteriales|f__Acidobacteriaceae	Gram-negative	aerobic	soil	1.69915	0	0	0	0	0	0	0	0	2.38723	30.9254	4.82409	11.1086	3.08269	1.9295	0.52781	0	0	4.53008	17.4602	3.41944	0	0	12.3643	0.94362	0	2.95116	5.69714	3.87288	1.48387	0	1.05317	0	4.99651	6.25783	0	12.7708	2.39469	0	0	1.00895	4.08811	15.668	4.33596	3.10437	12.699
k__Bacteria|p__Acidobacteria|c__Acidobacteriia|o__Acidobacteriales|f__Acidobacteriaceae|g__Acidobacteriaceae_unclassified	Gram-negative	aerobic	soil	1.69915	0	0	0	0	0	0	0	0	0	30.9254	4.82409	11.1086	3.08269	1.9295	0	0	0	4.53008	17.4602	3.41944	0	0	12.3643	0.94362	0	2.95116	5.69714	3.87288	0	0	1.05317	0	4.99651	6.25783	0	12.7708	0	0	0	0.71506	4.08811	14.1467	4.33596	3.10437	12.699
k__Bacteria|p__Acidobacteria|c__Acidobacteriia|o__Acidobacteriales|f__Acidobacteriaceae|g__Granulicella	Gram-negative	aerobic	soil	0	0	0	0	0	0	0	0	0	0	0	0	0	0	0	0.52781	0	0	0	0	0	0	0	0	0	0	0	0	0	1.48387	0	0	0	0	0	0	0	2.39469	0	0	0.29389	0	1.52126	0	0	0
k__Bacteria|p__Acidobacteria|c__Acidobacteriia|o__Acidobacteriales|f__Acidobacteriaceae|g__Granulicella|s__Granulicella_unclassified	Gram-negative	aerobic	soil	0	0	0	0	0	0	0	0	0	0	0	0	0	0	0	0.52781	0	0	0	0	0	0	0	0	0	0	0	0	0	1.48387	0	0	0	0	0	0	0	2.39469	0	0	0.29389	0	1.52126	0	0	0
k__Bacteria|p__Acidobacteria|c__Acidobacteriia|o__Acidobacteriales|f__Acidobacteriaceae|g__Terriglobus	Gram-negative	aerobic	soil	0	0	0	0	0	0	0	0	0	2.38723	0	0	0	0	0	0	0	0	0	0	0	0	0	0	0	0	0	0	0	0	0	0	0	0	0	0	0	0	0	0	0	0	0	0	0	0
k__Bacteria|p__Acidobacteria|c__Acidobacteriia|o__Acidobacteriales|f__Acidobacteriaceae|g__Terriglobus|s__Terriglobus_unclassified	Gram-negative	aerobic	soil	0	0	0	0	0	0	0	0	0	2.38723	0	0	0	0	0	0	0	0	0	0	0	0	0	0	0	0	0	0	0	0	0	0	0	0	0	0	0	0	0	0	0	0	0	0	0	0
k__Bacteria|p__Actinobacteria				12.8294	4.80072	0	0	0	0	8.74617	11.3719	15.5787	92.1471	4.83121	44.0445	5.54476	67.3855	34.9193	91.9365	57.6742	68.776	5.06279	39.0443	58.0282	60.3353	0	41.9867	64.6927	18.0073	7.7959	61.4667	50.6721	21.5049	3.31673	7.90864	70.265	9.75423	77.8923	94.2019	60.1156	36.1946	39.6059	36.4923	6.38823	54.8312	44.2732	30.6301	37.6008	70.5296
k__Bacteria|p__Actinobacteria|c__Actinobacteria				12.8294	4.80072	0	0	0	0	8.74617	11.3719	15.5787	92.1471	4.83121	44.0445	5.54476	67.3855	34.9193	91.9365	57.6742	68.776	5.06279	39.0443	58.0282	60.3353	0	41.9867	64.6927	18.0073	7.7959	61.4667	50.6721	21.5049	3.31673	7.90864	70.265	9.75423	77.8923	94.2019	60.1156	36.1946	39.6059	36.4923	6.38823	54.8312	44.2732	30.6301	37.6008	70.5296
k__Bacteria|p__Actinobacteria|c__Actinobacteria|o__Actinomycetales				11.0113	4.4032	0	0	0	0	8.74617	11.2936	0	62.547	0	33.5432	2.68457	67.3855	14.324	91.9365	55.2324	65.873	3.89403	32.4536	32.158	60.3353	0	41.9867	53.3507	16.523	0	53.9617	12.7032	20.4278	2.42151	7.90864	59.4475	6.92974	10.4551	83.8025	51.1226	2.05308	31.742	36.4348	4.46706	25.2527	31.3134	15.0512	27.6548	23.0693
k__Bacteria|p__Actinobacteria|c__Actinobacteria|o__Actinomycetales|f__Actinomycetaceae	Gram-positive	facultative anaerobic	oral	0.14522	0.08805	0	0	0	0	1.44081	4.34226	0	0	0	0	0	0	0	0	0	0	0	0	0	0	0	0	0	2.90438	0	0	0	0	0.11976	0	0	0	0	0	0	0	0	5.17004	0	0	0	0	0.66696	0
k__Bacteria|p__Actinobacteria|c__Actinobacteria|o__Actinomycetales|f__Actinomycetaceae|g__Actinobaculum	Gram-positive	facultative anaerobic	oral	0	0	0	0	0	0	0	0	0	0	0	0	0	0	0	0	0	0	0	0	0	0	0	0	0	0	0	0	0	0	0	0	0	0	0	0	0	0	0	0.20914	0	0	0	0	0	0
k__Bacteria|p__Actinobacteria|c__Actinobacteria|o__Actinomycetales|f__Actinomycetaceae|g__Actinobaculum|s__Actinobaculum_unclassified	Gram-positive	facultative anaerobic	oral	0	0	0	0	0	0	0	0	0	0	0	0	0	0	0	0	0	0	0	0	0	0	0	0	0	0	0	0	0	0	0	0	0	0	0	0	0	0	0	0.20914	0	0	0	0	0	0
k__Bacteria|p__Actinobacteria|c__Actinobacteria|o__Actinomycetales|f__Actinomycetaceae|g__Actinomyces	Gram-positive	facultative anaerobic	oral	0.14522	0.08805	0	0	0	0	1.44081	4.34226	0	0	0	0	0	0	0	0	0	0	0	0	0	0	0	0	0	2.90438	0	0	0	0	0.11976	0	0	0	0	0	0	0	0	4.9609	0	0	0	0	0.66696	0
k__Bacteria|p__Actinobacteria|c__Actinobacteria|o__Actinomycetales|f__Actinomycetaceae|g__Actinomyces|s__Actinomyces_cardiffensis	Gram-positive	facultative anaerobic	oral	0	0	0	0	0	0	0	0	0	0	0	0	0	0	0	0	0	0	0	0	0	0	0	0	0	1.6852	0	0	0	0	0	0	0	0	0	0	0	0	0	0.11762	0	0	0	0	0	0
k__Bacteria|p__Actinobacteria|c__Actinobacteria|o__Actinomycetales|f__Actinomycetaceae|g__Actinomyces|s__Actinomyces_cardiffensis|t__GCF_000364865	Gram-positive	facultative anaerobic	oral	0	0	0	0	0	0	0	0	0	0	0	0	0	0	0	0	0	0	0	0	0	0	0	0	0	1.6852	0	0	0	0	0	0	0	0	0	0	0	0	0	0.11762	0	0	0	0	0	0
k__Bacteria|p__Actinobacteria|c__Actinobacteria|o__Actinomycetales|f__Actinomycetaceae|g__Actinomyces|s__Actinomyces_georgiae	Gram-positive	facultative anaerobic	oral	0	0	0	0	0	0	0	0	0	0	0	0	0	0	0	0	0	0	0	0	0	0	0	0	0	0.25615	0	0	0	0	0	0	0	0	0	0	0	0	0	0.01436	0	0	0	0	0	0
k__Bacteria|p__Actinobacteria|c__Actinobacteria|o__Actinomycetales|f__Actinomycetaceae|g__Actinomyces|s__Actinomyces_georgiae|t__GCF_000277685	Gram-positive	facultative anaerobic	oral	0	0	0	0	0	0	0	0	0	0	0	0	0	0	0	0	0	0	0	0	0	0	0	0	0	0.25615	0	0	0	0	0	0	0	0	0	0	0	0	0	0.01436	0	0	0	0	0	0
k__Bacteria|p__Actinobacteria|c__Actinobacteria|o__Actinomycetales|f__Actinomycetaceae|g__Actinomyces|s__Actinomyces_johnsonii	Gram-positive	facultative anaerobic	oral	0.14522	0	0	0	0	0	0	1.6549	0	0	0	0	0	0	0	0	0	0	0	0	0	0	0	0	0	0.09094	0	0	0	0	0	0	0	0	0	0	0	0	0	0.35927	0	0	0	0	0	0
k__Bacteria|p__Actinobacteria|c__Actinobacteria|o__Actinomycetales|f__Actinomycetaceae|g__Actinomyces|s__Actinomyces_johnsonii|t__Actinomyces_johnsonii_unclassified	Gram-positive	facultative anaerobic	oral	0.14522	0	0	0	0	0	0	1.6549	0	0	0	0	0	0	0	0	0	0	0	0	0	0	0	0	0	0.09094	0	0	0	0	0	0	0	0	0	0	0	0	0	0.35927	0	0	0	0	0	0
k__Bacteria|p__Actinobacteria|c__Actinobacteria|o__Actinomycetales|f__Actinomycetaceae|g__Actinomyces|s__Actinomyces_massiliensis	Gram-positive	facultative anaerobic	oral	0	0	0	0	0	0	0.03034	0	0	0	0	0	0	0	0	0	0	0	0	0	0	0	0	0	0	0.8721	0	0	0	0	0	0	0	0	0	0	0	0	0	2.74401	0	0	0	0	0	0
k__Bacteria|p__Actinobacteria|c__Actinobacteria|o__Actinomycetales|f__Actinomycetaceae|g__Actinomyces|s__Actinomyces_massiliensis|t__Actinomyces_massiliensis_unclassified	Gram-positive	facultative anaerobic	oral	0	0	0	0	0	0	0.03034	0	0	0	0	0	0	0	0	0	0	0	0	0	0	0	0	0	0	0.8721	0	0	0	0	0	0	0	0	0	0	0	0	0	2.74401	0	0	0	0	0	0
k__Bacteria|p__Actinobacteria|c__Actinobacteria|o__Actinomycetales|f__Actinomycetaceae|g__Actinomyces|s__Actinomyces_naeslundii	Gram-positive	facultative anaerobic	oral	0	0	0	0	0	0	0.17064	0.9624	0	0	0	0	0	0	0	0	0	0	0	0	0	0	0	0	0	0	0	0	0	0	0	0	0	0	0	0	0	0	0	0.11258	0	0	0	0	0	0
k__Bacteria|p__Actinobacteria|c__Actinobacteria|o__Actinomycetales|f__Actinomycetaceae|g__Actinomyces|s__Actinomyces_naeslundii|t__GCF_000285995	Gram-positive	facultative anaerobic	oral	0	0	0	0	0	0	0.17064	0.9624	0	0	0	0	0	0	0	0	0	0	0	0	0	0	0	0	0	0	0	0	0	0	0	0	0	0	0	0	0	0	0	0.11258	0	0	0	0	0	0
k__Bacteria|p__Actinobacteria|c__Actinobacteria|o__Actinomycetales|f__Actinomycetaceae|g__Actinomyces|s__Actinomyces_odontolyticus	Gram-positive	facultative anaerobic	oral	0	0	0	0	0	0	0.14246	0	0	0	0	0	0	0	0	0	0	0	0	0	0	0	0	0	0	0	0	0	0	0	0	0	0	0	0	0	0	0	0	0	0	0	0	0	0	0
k__Bacteria|p__Actinobacteria|c__Actinobacteria|o__Actinomycetales|f__Actinomycetaceae|g__Actinomyces|s__Actinomyces_odontolyticus|t__Actinomyces_odontolyticus_unclassified	Gram-positive	facultative anaerobic	oral	0	0	0	0	0	0	0.14246	0	0	0	0	0	0	0	0	0	0	0	0	0	0	0	0	0	0	0	0	0	0	0	0	0	0	0	0	0	0	0	0	0	0	0	0	0	0	0
k__Bacteria|p__Actinobacteria|c__Actinobacteria|o__Actinomycetales|f__Actinomycetaceae|g__Actinomyces|s__Actinomyces_oris	Gram-positive	facultative anaerobic	oral	0	0	0	0	0	0	0.42417	0.94916	0	0	0	0	0	0	0	0	0	0	0	0	0	0	0	0	0	0	0	0	0	0	0	0	0	0	0	0	0	0	0	1.05398	0	0	0	0	0	0
k__Bacteria|p__Actinobacteria|c__Actinobacteria|o__Actinomycetales|f__Actinomycetaceae|g__Actinomyces|s__Actinomyces_oris|t__GCF_000180155	Gram-positive	facultative anaerobic	oral	0	0	0	0	0	0	0.42417	0.94916	0	0	0	0	0	0	0	0	0	0	0	0	0	0	0	0	0	0	0	0	0	0	0	0	0	0	0	0	0	0	0	1.05398	0	0	0	0	0	0
k__Bacteria|p__Actinobacteria|c__Actinobacteria|o__Actinomycetales|f__Actinomycetaceae|g__Actinomyces|s__Actinomyces_sp_oraLO_taxon_448	Gram-positive	facultative anaerobic	oral	0	0	0	0	0	0	0	0	0	0	0	0	0	0	0	0	0	0	0	0	0	0	0	0	0	0	0	0	0	0	0	0	0	0	0	0	0	0	0	0	0	0	0	0	0	0
k__Bacteria|p__Actinobacteria|c__Actinobacteria|o__Actinomycetales|f__Actinomycetaceae|g__Actinomyces|s__Actinomyces_sp_oraLO_taxon_448|t__GCF_000220835	Gram-positive	facultative anaerobic	oral	0	0	0	0	0	0	0	0	0	0	0	0	0	0	0	0	0	0	0	0	0	0	0	0	0	0	0	0	0	0	0	0	0	0	0	0	0	0	0	0	0	0	0	0	0	0
k__Bacteria|p__Actinobacteria|c__Actinobacteria|o__Actinomycetales|f__Actinomycetaceae|g__Actinomyces|s__Actinomyces_timonensis	Gram-positive	facultative anaerobic	human	0	0.08805	0	0	0	0	0	0	0	0	0	0	0	0	0	0	0	0	0	0	0	0	0	0	0	0	0	0	0	0	0	0	0	0	0	0	0	0	0	0	0	0	0	0	0	0
k__Bacteria|p__Actinobacteria|c__Actinobacteria|o__Actinomycetales|f__Actinomycetaceae|g__Actinomyces|s__Actinomyces_timonensis|t__GCF_000295095	Gram-positive	facultative anaerobic	human	0	0.08805	0	0	0	0	0	0	0	0	0	0	0	0	0	0	0	0	0	0	0	0	0	0	0	0	0	0	0	0	0	0	0	0	0	0	0	0	0	0	0	0	0	0	0	0
k__Bacteria|p__Actinobacteria|c__Actinobacteria|o__Actinomycetales|f__Actinomycetaceae|g__Actinomyces|s__Actinomyces_viscosus	Gram-positive	facultative anaerobic	oral	0	0	0	0	0	0	0.67319	0.7758	0	0	0	0	0	0	0	0	0	0	0	0	0	0	0	0	0	0	0	0	0	0	0.11976	0	0	0	0	0	0	0	0	0.55909	0	0	0	0	0.66696	0
k__Bacteria|p__Actinobacteria|c__Actinobacteria|o__Actinomycetales|f__Actinomycetaceae|g__Actinomyces|s__Actinomyces_viscosus|t__GCF_000175315	Gram-positive	facultative anaerobic	oral	0	0	0	0	0	0	0.67319	0.7758	0	0	0	0	0	0	0	0	0	0	0	0	0	0	0	0	0	0	0	0	0	0	0.11976	0	0	0	0	0	0	0	0	0.55909	0	0	0	0	0.66696	0
k__Bacteria|p__Actinobacteria|c__Actinobacteria|o__Actinomycetales|f__Actinopolysporaceae	Gram-positive	aerobic	soil	0	0	0	0	0	0	0	0	0	0	0	0	0	0	0	0	0	0	0	0	0	0	0	0	0	0	0	0	0	0	0	0	0	0	0	0	0	0	0	0	0	0	0	0	0	0
k__Bacteria|p__Actinobacteria|c__Actinobacteria|o__Actinomycetales|f__Actinopolysporaceae|g__Actinopolyspora	Gram-positive	aerobic	soil	0	0	0	0	0	0	0	0	0	0	0	0	0	0	0	0	0	0	0	0	0	0	0	0	0	0	0	0	0	0	0	0	0	0	0	0	0	0	0	0	0	0	0	0	0	0
k__Bacteria|p__Actinobacteria|c__Actinobacteria|o__Actinomycetales|f__Actinopolysporaceae|g__Actinopolyspora|s__Actinopolyspora_unclassified	Gram-positive	aerobic	soil	0	0	0	0	0	0	0	0	0	0	0	0	0	0	0	0	0	0	0	0	0	0	0	0	0	0	0	0	0	0	0	0	0	0	0	0	0	0	0	0	0	0	0	0	0	0
k__Bacteria|p__Actinobacteria|c__Actinobacteria|o__Actinomycetales|f__Beutenbergiaceae	Gram-positive	aerobic	soil	0	0	0	0	0	0	0	0	0	0	0	0	0	0	0	0	0	0	0	0	0	0	0	0	0	0	0	0	0	0	0	0	0	0	0	0	0	0	0	0	0	0	0	0	0	0
k__Bacteria|p__Actinobacteria|c__Actinobacteria|o__Actinomycetales|f__Beutenbergiaceae|g__Beutenbergia	Gram-positive	aerobic	soil	0	0	0	0	0	0	0	0	0	0	0	0	0	0	0	0	0	0	0	0	0	0	0	0	0	0	0	0	0	0	0	0	0	0	0	0	0	0	0	0	0	0	0	0	0	0
k__Bacteria|p__Actinobacteria|c__Actinobacteria|o__Actinomycetales|f__Beutenbergiaceae|g__Beutenbergia|s__Beutenbergia_cavernae	Gram-positive	aerobic	soil	0	0	0	0	0	0	0	0	0	0	0	0	0	0	0	0	0	0	0	0	0	0	0	0	0	0	0	0	0	0	0	0	0	0	0	0	0	0	0	0	0	0	0	0	0	0
k__Bacteria|p__Actinobacteria|c__Actinobacteria|o__Actinomycetales|f__Beutenbergiaceae|g__Beutenbergia|s__Beutenbergia_cavernae|t__GCF_000023105	Gram-positive	aerobic	soil	0	0	0	0	0	0	0	0	0	0	0	0	0	0	0	0	0	0	0	0	0	0	0	0	0	0	0	0	0	0	0	0	0	0	0	0	0	0	0	0	0	0	0	0	0	0
k__Bacteria|p__Actinobacteria|c__Actinobacteria|o__Actinomycetales|f__Brevibacteriaceae	Gram-positive	aerobic	soil	0.75911	0	0	0	0	0	0	0	0	5.97969	0	0	0	5.50885	0	5.41851	0	0	0	0	0	5.98497	0	0	6.17895	0	0	0	2.81779	3.80834	0	0	3.18325	0	0	0	0	0	0	0	0	0	0	0	2.21904	0
k__Bacteria|p__Actinobacteria|c__Actinobacteria|o__Actinomycetales|f__Brevibacteriaceae|g__Brevibacterium	Gram-positive	aerobic	soil	0.75911	0	0	0	0	0	0	0	0	5.97969	0	0	0	5.50885	0	5.41851	0	0	0	0	0	5.98497	0	0	6.17895	0	0	0	2.81779	3.80834	0	0	3.18325	0	0	0	0	0	0	0	0	0	0	0	2.21904	0
k__Bacteria|p__Actinobacteria|c__Actinobacteria|o__Actinomycetales|f__Brevibacteriaceae|g__Brevibacterium|s__Brevibacterium_unclassified	Gram-positive	aerobic	soil	0.75911	0	0	0	0	0	0	0	0	5.97969	0	0	0	5.50885	0	5.41851	0	0	0	0	0	5.98497	0	0	6.17895	0	0	0	2.81779	3.80834	0	0	3.18325	0	0	0	0	0	0	0	0	0	0	0	2.21904	0
k__Bacteria|p__Actinobacteria|c__Actinobacteria|o__Actinomycetales|f__Cellulomonadaceae	Gram-positive	aerobic	soil	0	0	0	0	0	0	0	0	0	0	0	0	0	0	0	0	0	0	0	0	0	0	0	0	0	0	0	0	0	0	0	0	0	0	0	0	0	0	0	0	0	0	0	0	0	0
k__Bacteria|p__Actinobacteria|c__Actinobacteria|o__Actinomycetales|f__Cellulomonadaceae|g__Cellulomonas	Gram-positive	aerobic	soil	0	0	0	0	0	0	0	0	0	0	0	0	0	0	0	0	0	0	0	0	0	0	0	0	0	0	0	0	0	0	0	0	0	0	0	0	0	0	0	0	0	0	0	0	0	0
k__Bacteria|p__Actinobacteria|c__Actinobacteria|o__Actinomycetales|f__Cellulomonadaceae|g__Cellulomonas|s__Cellulomonas_unclassified	Gram-positive	aerobic	soil	0	0	0	0	0	0	0	0	0	0	0	0	0	0	0	0	0	0	0	0	0	0	0	0	0	0	0	0	0	0	0	0	0	0	0	0	0	0	0	0	0	0	0	0	0	0
k__Bacteria|p__Actinobacteria|c__Actinobacteria|o__Actinomycetales|f__Corynebacteriaceae	Gram-positive	aerobic	oral	0	1.14985	0	0	0	0	1.88463	0.05351	0	0	0	0	0	0	0	0	0	0	0	0	0	0	0	0	0	2.64606	0	0	0	0	0	0	0	0	0	0	0	0	0	11.7361	0	0	0	0	0.25815	0
k__Bacteria|p__Actinobacteria|c__Actinobacteria|o__Actinomycetales|f__Corynebacteriaceae|g__Corynebacterium	Gram-positive	aerobic	oral	0	1.14985	0	0	0	0	1.88463	0.05351	0	0	0	0	0	0	0	0	0	0	0	0	0	0	0	0	0	2.64606	0	0	0	0	0	0	0	0	0	0	0	0	0	11.7361	0	0	0	0	0.25815	0
k__Bacteria|p__Actinobacteria|c__Actinobacteria|o__Actinomycetales|f__Corynebacteriaceae|g__Corynebacterium|s__Corynebacterium_accolens	Gram-positive	aerobic	oral	0	0	0	0	0	0	0	0	0	0	0	0	0	0	0	0	0	0	0	0	0	0	0	0	0	0	0	0	0	0	0	0	0	0	0	0	0	0	0	0	0	0	0	0	0	0
k__Bacteria|p__Actinobacteria|c__Actinobacteria|o__Actinomycetales|f__Corynebacteriaceae|g__Corynebacterium|s__Corynebacterium_accolens|t__Corynebacterium_accolens_unclassified	Gram-positive	aerobic	oral	0	0	0	0	0	0	0	0	0	0	0	0	0	0	0	0	0	0	0	0	0	0	0	0	0	0	0	0	0	0	0	0	0	0	0	0	0	0	0	0	0	0	0	0	0	0
k__Bacteria|p__Actinobacteria|c__Actinobacteria|o__Actinomycetales|f__Corynebacteriaceae|g__Corynebacterium|s__Corynebacterium_durum	Gram-positive	aerobic	oral	0	0	0	0	0	0	0	0	0	0	0	0	0	0	0	0	0	0	0	0	0	0	0	0	0	0	0	0	0	0	0	0	0	0	0	0	0	0	0	0.08652	0	0	0	0	0	0
k__Bacteria|p__Actinobacteria|c__Actinobacteria|o__Actinomycetales|f__Corynebacteriaceae|g__Corynebacterium|s__Corynebacterium_durum|t__GCF_000318135	Gram-positive	aerobic	oral	0	0	0	0	0	0	0	0	0	0	0	0	0	0	0	0	0	0	0	0	0	0	0	0	0	0	0	0	0	0	0	0	0	0	0	0	0	0	0	0.08652	0	0	0	0	0	0
k__Bacteria|p__Actinobacteria|c__Actinobacteria|o__Actinomycetales|f__Corynebacteriaceae|g__Corynebacterium|s__Corynebacterium_matruchotii	Gram-positive	aerobic	oral	0	1.14985	0	0	0	0	1.88463	0.05351	0	0	0	0	0	0	0	0	0	0	0	0	0	0	0	0	0	2.64606	0	0	0	0	0	0	0	0	0	0	0	0	0	11.6495	0	0	0	0	0.25815	0
k__Bacteria|p__Actinobacteria|c__Actinobacteria|o__Actinomycetales|f__Corynebacteriaceae|g__Corynebacterium|s__Corynebacterium_matruchotii|t__Corynebacterium_matruchotii_unclassified	Gram-positive	aerobic	oral	0	1.14985	0	0	0	0	1.88463	0.05351	0	0	0	0	0	0	0	0	0	0	0	0	0	0	0	0	0	2.64606	0	0	0	0	0	0	0	0	0	0	0	0	0	11.6495	0	0	0	0	0.25815	0
k__Bacteria|p__Actinobacteria|c__Actinobacteria|o__Actinomycetales|f__Corynebacteriaceae|g__Corynebacterium|s__Corynebacterium_propinquum	Gram-positive	aerobic	oral	0	0	0	0	0	0	0	0	0	0	0	0	0	0	0	0	0	0	0	0	0	0	0	0	0	0	0	0	0	0	0	0	0	0	0	0	0	0	0	0	0	0	0	0	0	0
k__Bacteria|p__Actinobacteria|c__Actinobacteria|o__Actinomycetales|f__Corynebacteriaceae|g__Corynebacterium|s__Corynebacterium_propinquum|t__GCF_000375525	Gram-positive	aerobic	oral	0	0	0	0	0	0	0	0	0	0	0	0	0	0	0	0	0	0	0	0	0	0	0	0	0	0	0	0	0	0	0	0	0	0	0	0	0	0	0	0	0	0	0	0	0	0
k__Bacteria|p__Actinobacteria|c__Actinobacteria|o__Actinomycetales|f__Corynebacteriaceae|g__Turicella	Gram-positive	aerobic	pathogen	0	0	0	0	0	0	0	0	0	0	0	0	0	0	0	0	0	0	0	0	0	0	0	0	0	0	0	0	0	0	0	0	0	0	0	0	0	0	0	0	0	0	0	0	0	0
k__Bacteria|p__Actinobacteria|c__Actinobacteria|o__Actinomycetales|f__Corynebacteriaceae|g__Turicella|s__Turicella_otitidis	Gram-positive	aerobic	pathogen	0	0	0	0	0	0	0	0	0	0	0	0	0	0	0	0	0	0	0	0	0	0	0	0	0	0	0	0	0	0	0	0	0	0	0	0	0	0	0	0	0	0	0	0	0	0
k__Bacteria|p__Actinobacteria|c__Actinobacteria|o__Actinomycetales|f__Corynebacteriaceae|g__Turicella|s__Turicella_otitidis|t__Turicella_otitidis_unclassified	Gram-positive	aerobic	pathogen	0	0	0	0	0	0	0	0	0	0	0	0	0	0	0	0	0	0	0	0	0	0	0	0	0	0	0	0	0	0	0	0	0	0	0	0	0	0	0	0	0	0	0	0	0	0
k__Bacteria|p__Actinobacteria|c__Actinobacteria|o__Actinomycetales|f__Dermabacteraceae	Gram-positive	aerobic	soil	0	0	0	0	0	0	0	0	0	0	0	0	0	0	0	0	0	0	0	0	0	0	0	0	0	0	0	0	0	0	0	0	0	0	0	0	0	0	0	0	0	0	0	0	0	0
k__Bacteria|p__Actinobacteria|c__Actinobacteria|o__Actinomycetales|f__Dermabacteraceae|g__Brachybacterium	Gram-positive	aerobic	soil	0	0	0	0	0	0	0	0	0	0	0	0	0	0	0	0	0	0	0	0	0	0	0	0	0	0	0	0	0	0	0	0	0	0	0	0	0	0	0	0	0	0	0	0	0	0
k__Bacteria|p__Actinobacteria|c__Actinobacteria|o__Actinomycetales|f__Dermabacteraceae|g__Brachybacterium|s__Brachybacterium_unclassified	Gram-positive	aerobic	soil	0	0	0	0	0	0	0	0	0	0	0	0	0	0	0	0	0	0	0	0	0	0	0	0	0	0	0	0	0	0	0	0	0	0	0	0	0	0	0	0	0	0	0	0	0	0
k__Bacteria|p__Actinobacteria|c__Actinobacteria|o__Actinomycetales|f__Dermabacteraceae|g__Dermabacteraceae_unclassified	Gram-positive	aerobic	soil	0	0	0	0	0	0	0	0	0	0	0	0	0	0	0	0	0	0	0	0	0	0	0	0	0	0	0	0	0	0	0	0	0	0	0	0	0	0	0	0	0	0	0	0	0	0
k__Bacteria|p__Actinobacteria|c__Actinobacteria|o__Actinomycetales|f__Dermatophilaceae	Gram-positive	aerobic	soil	0	0	0	0	0	0	0	0	0	0	0	0	0	0	0	0	0	0	0	0	0	1.82891	0	0	0	0	0	0	0	0	0	0	0	0	0	0	0	0	0	0	0	0	0	0	0	0
k__Bacteria|p__Actinobacteria|c__Actinobacteria|o__Actinomycetales|f__Dermatophilaceae|g__Dermatophilaceae_unclassified	Gram-positive	aerobic	soil	0	0	0	0	0	0	0	0	0	0	0	0	0	0	0	0	0	0	0	0	0	1.82891	0	0	0	0	0	0	0	0	0	0	0	0	0	0	0	0	0	0	0	0	0	0	0	0
k__Bacteria|p__Actinobacteria|c__Actinobacteria|o__Actinomycetales|f__Dermatophilaceae|g__Kineosphaera	Gram-positive	aerobic	soil	0	0	0	0	0	0	0	0	0	0	0	0	0	0	0	0	0	0	0	0	0	0	0	0	0	0	0	0	0	0	0	0	0	0	0	0	0	0	0	0	0	0	0	0	0	0
k__Bacteria|p__Actinobacteria|c__Actinobacteria|o__Actinomycetales|f__Dermatophilaceae|g__Kineosphaera|s__Kineosphaera_limosa	Gram-positive	aerobic	soil	0	0	0	0	0	0	0	0	0	0	0	0	0	0	0	0	0	0	0	0	0	0	0	0	0	0	0	0	0	0	0	0	0	0	0	0	0	0	0	0	0	0	0	0	0	0
k__Bacteria|p__Actinobacteria|c__Actinobacteria|o__Actinomycetales|f__Dermatophilaceae|g__Kineosphaera|s__Kineosphaera_limosa|t__GCF_000298215	Gram-positive	aerobic	soil	0	0	0	0	0	0	0	0	0	0	0	0	0	0	0	0	0	0	0	0	0	0	0	0	0	0	0	0	0	0	0	0	0	0	0	0	0	0	0	0	0	0	0	0	0	0
k__Bacteria|p__Actinobacteria|c__Actinobacteria|o__Actinomycetales|f__Geodermatophilaceae	Gram-positive	aerobic	soil	0	0	0	0	0	0	0	0	0	0	0	0	0	0	0	0	0	0	0	0	0	0	0	0	0	0	0	0	0	0	0	0	0	0	0	0	0	0	0	0	0	0	0	0	0	0
k__Bacteria|p__Actinobacteria|c__Actinobacteria|o__Actinomycetales|f__Geodermatophilaceae|g__Geodermatophilaceae_unclassified	Gram-positive	aerobic	soil	0	0	0	0	0	0	0	0	0	0	0	0	0	0	0	0	0	0	0	0	0	0	0	0	0	0	0	0	0	0	0	0	0	0	0	0	0	0	0	0	0	0	0	0	0	0
k__Bacteria|p__Actinobacteria|c__Actinobacteria|o__Actinomycetales|f__Intrasporangiaceae	Gram-positive	aerobic	soil	0	0	0	0	0	0	0	0	0	0	0	0	0	0	0	0	0	0	0	0	0	0	0	0	0	0	0	0	0	0	0	0	0	0	0	0	0	0	0	0	0	0	0	0	0	0
k__Bacteria|p__Actinobacteria|c__Actinobacteria|o__Actinomycetales|f__Intrasporangiaceae|g__Serinicoccus	Gram-positive	aerobic	soil	0	0	0	0	0	0	0	0	0	0	0	0	0	0	0	0	0	0	0	0	0	0	0	0	0	0	0	0	0	0	0	0	0	0	0	0	0	0	0	0	0	0	0	0	0	0
k__Bacteria|p__Actinobacteria|c__Actinobacteria|o__Actinomycetales|f__Intrasporangiaceae|g__Serinicoccus|s__Serinicoccus_unclassified	Gram-positive	aerobic	soil	0	0	0	0	0	0	0	0	0	0	0	0	0	0	0	0	0	0	0	0	0	0	0	0	0	0	0	0	0	0	0	0	0	0	0	0	0	0	0	0	0	0	0	0	0	0
k__Bacteria|p__Actinobacteria|c__Actinobacteria|o__Actinomycetales|f__Microbacteriaceae	Gram-positive	aerobic	soil	1.46719	0.12173	0	0	0	0	0	0	0	0	0	0	0	0	0	0	0	0	0	0	0	0	0	0	0	0	0	0	0	0	0	0	0	0	0	0	0	2.05308	20.2742	0	0	0	0	0	0	0
k__Bacteria|p__Actinobacteria|c__Actinobacteria|o__Actinomycetales|f__Microbacteriaceae|g__Agromyces	Gram-positive	aerobic	soil	0.51142	0	0	0	0	0	0	0	0	0	0	0	0	0	0	0	0	0	0	0	0	0	0	0	0	0	0	0	0	0	0	0	0	0	0	0	0	2.05308	10.7698	0	0	0	0	0	0	0
k__Bacteria|p__Actinobacteria|c__Actinobacteria|o__Actinomycetales|f__Microbacteriaceae|g__Agromyces|s__Agromyces_unclassified	Gram-positive	aerobic	soil	0.51142	0	0	0	0	0	0	0	0	0	0	0	0	0	0	0	0	0	0	0	0	0	0	0	0	0	0	0	0	0	0	0	0	0	0	0	0	2.05308	10.7698	0	0	0	0	0	0	0
k__Bacteria|p__Actinobacteria|c__Actinobacteria|o__Actinomycetales|f__Microbacteriaceae|g__Clavibacter	Gram-positive	aerobic	soil	0	0	0	0	0	0	0	0	0	0	0	0	0	0	0	0	0	0	0	0	0	0	0	0	0	0	0	0	0	0	0	0	0	0	0	0	0	0	0	0	0	0	0	0	0	0
k__Bacteria|p__Actinobacteria|c__Actinobacteria|o__Actinomycetales|f__Microbacteriaceae|g__Clavibacter|s__Clavibacter_michiganensis	Gram-positive	aerobic	soil	0	0	0	0	0	0	0	0	0	0	0	0	0	0	0	0	0	0	0	0	0	0	0	0	0	0	0	0	0	0	0	0	0	0	0	0	0	0	0	0	0	0	0	0	0	0
k__Bacteria|p__Actinobacteria|c__Actinobacteria|o__Actinomycetales|f__Microbacteriaceae|g__Clavibacter|s__Clavibacter_michiganensis|t__Clavibacter_michiganensis_unclassified	Gram-positive	aerobic	soil	0	0	0	0	0	0	0	0	0	0	0	0	0	0	0	0	0	0	0	0	0	0	0	0	0	0	0	0	0	0	0	0	0	0	0	0	0	0	0	0	0	0	0	0	0	0
k__Bacteria|p__Actinobacteria|c__Actinobacteria|o__Actinomycetales|f__Microbacteriaceae|g__Curtobacterium	Gram-positive	aerobic	soil	0	0	0	0	0	0	0	0	0	0	0	0	0	0	0	0	0	0	0	0	0	0	0	0	0	0	0	0	0	0	0	0	0	0	0	0	0	0	0	0	0	0	0	0	0	0
k__Bacteria|p__Actinobacteria|c__Actinobacteria|o__Actinomycetales|f__Microbacteriaceae|g__Curtobacterium|s__Curtobacterium_unclassified	Gram-positive	aerobic	soil	0	0	0	0	0	0	0	0	0	0	0	0	0	0	0	0	0	0	0	0	0	0	0	0	0	0	0	0	0	0	0	0	0	0	0	0	0	0	0	0	0	0	0	0	0	0
k__Bacteria|p__Actinobacteria|c__Actinobacteria|o__Actinomycetales|f__Microbacteriaceae|g__Leifsonia	Gram-positive	aerobic	soil	0.95577	0	0	0	0	0	0	0	0	0	0	0	0	0	0	0	0	0	0	0	0	0	0	0	0	0	0	0	0	0	0	0	0	0	0	0	0	0	9.50439	0	0	0	0	0	0	0
k__Bacteria|p__Actinobacteria|c__Actinobacteria|o__Actinomycetales|f__Microbacteriaceae|g__Leifsonia|s__Leifsonia_unclassified	Gram-positive	aerobic	soil	0.95577	0	0	0	0	0	0	0	0	0	0	0	0	0	0	0	0	0	0	0	0	0	0	0	0	0	0	0	0	0	0	0	0	0	0	0	0	0	9.50439	0	0	0	0	0	0	0
k__Bacteria|p__Actinobacteria|c__Actinobacteria|o__Actinomycetales|f__Microbacteriaceae|g__Leucobacter	Gram-positive	aerobic	soil	0	0.12173	0	0	0	0	0	0	0	0	0	0	0	0	0	0	0	0	0	0	0	0	0	0	0	0	0	0	0	0	0	0	0	0	0	0	0	0	0	0	0	0	0	0	0	0
k__Bacteria|p__Actinobacteria|c__Actinobacteria|o__Actinomycetales|f__Microbacteriaceae|g__Leucobacter|s__Leucobacter_unclassified	Gram-positive	aerobic	soil	0	0.12173	0	0	0	0	0	0	0	0	0	0	0	0	0	0	0	0	0	0	0	0	0	0	0	0	0	0	0	0	0	0	0	0	0	0	0	0	0	0	0	0	0	0	0	0
k__Bacteria|p__Actinobacteria|c__Actinobacteria|o__Actinomycetales|f__Microbacteriaceae|g__Microbacterium	Gram-positive	aerobic	soil	0	0	0	0	0	0	0	0	0	0	0	0	0	0	0	0	0	0	0	0	0	0	0	0	0	0	0	0	0	0	0	0	0	0	0	0	0	0	0	0	0	0	0	0	0	0
k__Bacteria|p__Actinobacteria|c__Actinobacteria|o__Actinomycetales|f__Microbacteriaceae|g__Microbacterium|s__Microbacterium_maritypicum	Gram-positive	aerobic	soil	0	0	0	0	0	0	0	0	0	0	0	0	0	0	0	0	0	0	0	0	0	0	0	0	0	0	0	0	0	0	0	0	0	0	0	0	0	0	0	0	0	0	0	0	0	0
k__Bacteria|p__Actinobacteria|c__Actinobacteria|o__Actinomycetales|f__Microbacteriaceae|g__Microbacterium|s__Microbacterium_maritypicum|t__GCF_000455825	Gram-positive	aerobic	soil	0	0	0	0	0	0	0	0	0	0	0	0	0	0	0	0	0	0	0	0	0	0	0	0	0	0	0	0	0	0	0	0	0	0	0	0	0	0	0	0	0	0	0	0	0	0
k__Bacteria|p__Actinobacteria|c__Actinobacteria|o__Actinomycetales|f__Micrococcaceae	Gram-positive	aerobic	oral	0	0	0	0	0	0	0	3.2353	0	0	0	0	0	0	0	0	0	0	0	0	0	0	0	0	0	0	0	0	0	0	0	0	0	0	0	0	0	0	0	1.00456	0	0	0	0.19003	0	0
k__Bacteria|p__Actinobacteria|c__Actinobacteria|o__Actinomycetales|f__Micrococcaceae|g__Kocuria	Gram-positive	aerobic	soil	0	0	0	0	0	0	0	0	0	0	0	0	0	0	0	0	0	0	0	0	0	0	0	0	0	0	0	0	0	0	0	0	0	0	0	0	0	0	0	0	0	0	0	0	0	0
k__Bacteria|p__Actinobacteria|c__Actinobacteria|o__Actinomycetales|f__Micrococcaceae|g__Kocuria|s__Kocuria_unclassified	Gram-positive	aerobic	soil	0	0	0	0	0	0	0	0	0	0	0	0	0	0	0	0	0	0	0	0	0	0	0	0	0	0	0	0	0	0	0	0	0	0	0	0	0	0	0	0	0	0	0	0	0	0
k__Bacteria|p__Actinobacteria|c__Actinobacteria|o__Actinomycetales|f__Micrococcaceae|g__Rothia	Gram-positive	aerobic	oral	0	0	0	0	0	0	0	3.2353	0	0	0	0	0	0	0	0	0	0	0	0	0	0	0	0	0	0	0	0	0	0	0	0	0	0	0	0	0	0	0	1.00456	0	0	0	0.19003	0	0
k__Bacteria|p__Actinobacteria|c__Actinobacteria|o__Actinomycetales|f__Micrococcaceae|g__Rothia|s__Rothia_aeria	Gram-positive	aerobic	oral	0	0	0	0	0	0	0	1.3695	0	0	0	0	0	0	0	0	0	0	0	0	0	0	0	0	0	0	0	0	0	0	0	0	0	0	0	0	0	0	0	1.00456	0	0	0	0	0	0
k__Bacteria|p__Actinobacteria|c__Actinobacteria|o__Actinomycetales|f__Micrococcaceae|g__Rothia|s__Rothia_aeria|t__Rothia_aeria_unclassified	Gram-positive	aerobic	oral	0	0	0	0	0	0	0	1.3695	0	0	0	0	0	0	0	0	0	0	0	0	0	0	0	0	0	0	0	0	0	0	0	0	0	0	0	0	0	0	0	1.00456	0	0	0	0	0	0
k__Bacteria|p__Actinobacteria|c__Actinobacteria|o__Actinomycetales|f__Micrococcaceae|g__Rothia|s__Rothia_dentocariosa	Gram-positive	aerobic	oral	0	0	0	0	0	0	0	1.8658	0	0	0	0	0	0	0	0	0	0	0	0	0	0	0	0	0	0	0	0	0	0	0	0	0	0	0	0	0	0	0	0	0	0	0	0	0	0
k__Bacteria|p__Actinobacteria|c__Actinobacteria|o__Actinomycetales|f__Micrococcaceae|g__Rothia|s__Rothia_dentocariosa|t__Rothia_dentocariosa_unclassified	Gram-positive	aerobic	oral	0	0	0	0	0	0	0	1.8658	0	0	0	0	0	0	0	0	0	0	0	0	0	0	0	0	0	0	0	0	0	0	0	0	0	0	0	0	0	0	0	0	0	0	0	0	0	0
k__Bacteria|p__Actinobacteria|c__Actinobacteria|o__Actinomycetales|f__Micrococcaceae|g__Rothia|s__Rothia_unclassified	Gram-positive	aerobic	oral	0	0	0	0	0	0	0	0	0	0	0	0	0	0	0	0	0	0	0	0	0	0	0	0	0	0	0	0	0	0	0	0	0	0	0	0	0	0	0	0	0	0	0	0.19003	0	0
k__Bacteria|p__Actinobacteria|c__Actinobacteria|o__Actinomycetales|f__Micromonosporaceae	Gram-positive	aerobic	soil	3.5231	2.11444	0	0	0	0	0	0	0	40.9293	0	4.20471	0	3.03315	0	0	0	0	0	0	0	0	0	23.1988	0	0	0	0	9.57227	12.3749	0	0	7.40719	0	9.83382	0	0	0	8.22214	0.22435	2.60303	0	0	1.8314	0	0
k__Bacteria|p__Actinobacteria|c__Actinobacteria|o__Actinomycetales|f__Micromonosporaceae|g__Actinoplanes	Gram-positive	aerobic	soil	2.45516	2.11444	0	0	0	0	0	0	0	39.5087	0	3.62439	0	3.03315	0	0	0	0	0	0	0	0	0	23.1988	0	0	0	0	9.11347	12.3749	0	0	6.61686	0	9.4641	0	0	0	8.22214	0.22435	2.35176	0	0	1.42209	0	0
k__Bacteria|p__Actinobacteria|c__Actinobacteria|o__Actinomycetales|f__Micromonosporaceae|g__Actinoplanes|s__Actinoplanes_unclassified	Gram-positive	aerobic	soil	2.45516	2.11444	0	0	0	0	0	0	0	39.5087	0	3.62439	0	3.03315	0	0	0	0	0	0	0	0	0	23.1988	0	0	0	0	9.11347	12.3749	0	0	6.61686	0	9.4641	0	0	0	8.22214	0.22435	2.35176	0	0	1.42209	0	0
k__Bacteria|p__Actinobacteria|c__Actinobacteria|o__Actinomycetales|f__Micromonosporaceae|g__Catelliglobosispora	Gram-positive	aerobic	soil	0	0	0	0	0	0	0	0	0	0	0	0	0	0	0	0	0	0	0	0	0	0	0	0	0	0	0	0	0	0	0	0	0	0	0	0	0	0	0	0	0	0	0	0	0	0
k__Bacteria|p__Actinobacteria|c__Actinobacteria|o__Actinomycetales|f__Micromonosporaceae|g__Catelliglobosispora|s__Catelliglobosispora_koreensis	Gram-positive	aerobic	soil	0	0	0	0	0	0	0	0	0	0	0	0	0	0	0	0	0	0	0	0	0	0	0	0	0	0	0	0	0	0	0	0	0	0	0	0	0	0	0	0	0	0	0	0	0	0
k__Bacteria|p__Actinobacteria|c__Actinobacteria|o__Actinomycetales|f__Micromonosporaceae|g__Catelliglobosispora|s__Catelliglobosispora_koreensis|t__GCF_000379685	Gram-positive	aerobic	soil	0	0	0	0	0	0	0	0	0	0	0	0	0	0	0	0	0	0	0	0	0	0	0	0	0	0	0	0	0	0	0	0	0	0	0	0	0	0	0	0	0	0	0	0	0	0
k__Bacteria|p__Actinobacteria|c__Actinobacteria|o__Actinomycetales|f__Micromonosporaceae|g__Micromonospora	Gram-positive	aerobic	soil	0	0	0	0	0	0	0	0	0	0	0	0	0	0	0	0	0	0	0	0	0	0	0	0	0	0	0	0	0	0	0	0	0	0	0	0	0	0	0	0	0	0	0	0	0	0
k__Bacteria|p__Actinobacteria|c__Actinobacteria|o__Actinomycetales|f__Micromonosporaceae|g__Micromonospora|s__Micromonospora_unclassified	Gram-positive	aerobic	soil	0	0	0	0	0	0	0	0	0	0	0	0	0	0	0	0	0	0	0	0	0	0	0	0	0	0	0	0	0	0	0	0	0	0	0	0	0	0	0	0	0	0	0	0	0	0
k__Bacteria|p__Actinobacteria|c__Actinobacteria|o__Actinomycetales|f__Micromonosporaceae|g__Salinispora	Gram-positive	aerobic	soil	1.06795	0	0	0	0	0	0	0	0	1.42057	0	0.58032	0	0	0	0	0	0	0	0	0	0	0	0	0	0	0	0	0.4588	0	0	0	0.79033	0	0.36972	0	0	0	0	0	0.25127	0	0	0.4093	0	0
k__Bacteria|p__Actinobacteria|c__Actinobacteria|o__Actinomycetales|f__Micromonosporaceae|g__Salinispora|s__Salinispora_unclassified	Gram-positive	aerobic	soil	1.06795	0	0	0	0	0	0	0	0	1.42057	0	0.58032	0	0	0	0	0	0	0	0	0	0	0	0	0	0	0	0	0.4588	0	0	0	0.79033	0	0.36972	0	0	0	0	0	0.25127	0	0	0.4093	0	0
k__Bacteria|p__Actinobacteria|c__Actinobacteria|o__Actinomycetales|f__Mycobacteriaceae	Gram-positive	aerobic	pathogen	0	0	0	0	0	0	0	0	0	0	0	0	0	0	0	0	0	0	0	0	0	0	0	0	0	0	0	0	0	0	0	0	0	0	0	0	0	0	0	0	0	0	0	0	0	0
k__Bacteria|p__Actinobacteria|c__Actinobacteria|o__Actinomycetales|f__Mycobacteriaceae|g__Mycobacterium	Gram-positive	aerobic	pathogen	0	0	0	0	0	0	0	0	0	0	0	0	0	0	0	0	0	0	0	0	0	0	0	0	0	0	0	0	0	0	0	0	0	0	0	0	0	0	0	0	0	0	0	0	0	0
k__Bacteria|p__Actinobacteria|c__Actinobacteria|o__Actinomycetales|f__Mycobacteriaceae|g__Mycobacterium|s__Mycobacterium_leprae	Gram-positive	aerobic	pathogen	0	0	0	0	0	0	0	0	0	0	0	0	0	0	0	0	0	0	0	0	0	0	0	0	0	0	0	0	0	0	0	0	0	0	0	0	0	0	0	0	0	0	0	0	0	0
k__Bacteria|p__Actinobacteria|c__Actinobacteria|o__Actinomycetales|f__Mycobacteriaceae|g__Mycobacterium|s__Mycobacterium_leprae|t__Mycobacterium_leprae_unclassified	Gram-positive	aerobic	pathogen	0	0	0	0	0	0	0	0	0	0	0	0	0	0	0	0	0	0	0	0	0	0	0	0	0	0	0	0	0	0	0	0	0	0	0	0	0	0	0	0	0	0	0	0	0	0
k__Bacteria|p__Actinobacteria|c__Actinobacteria|o__Actinomycetales|f__Mycobacteriaceae|g__Mycobacterium|s__Mycobacterium_ulcerans	Gram-positive	aerobic	pathogen	0	0	0	0	0	0	0	0	0	0	0	0	0	0	0	0	0	0	0	0	0	0	0	0	0	0	0	0	0	0	0	0	0	0	0	0	0	0	0	0	0	0	0	0	0	0
k__Bacteria|p__Actinobacteria|c__Actinobacteria|o__Actinomycetales|f__Mycobacteriaceae|g__Mycobacterium|s__Mycobacterium_ulcerans|t__GCF_000013925	Gram-positive	aerobic	pathogen	0	0	0	0	0	0	0	0	0	0	0	0	0	0	0	0	0	0	0	0	0	0	0	0	0	0	0	0	0	0	0	0	0	0	0	0	0	0	0	0	0	0	0	0	0	0
k__Bacteria|p__Actinobacteria|c__Actinobacteria|o__Actinomycetales|f__Nocardiaceae	Gram-positive	aerobic	soil/water	0	0	0	0	0	0	0	0	0	0	0	0	0	0	0	0	0	0	0	0	0	0	0	0	0	0	0	0	0	0	0	0	0	0	0	0	0	0	0	0	0	0	0	0	0	0
k__Bacteria|p__Actinobacteria|c__Actinobacteria|o__Actinomycetales|f__Nocardiaceae|g__Rhodococcus	Gram-positive	aerobic	soil/water	0	0	0	0	0	0	0	0	0	0	0	0	0	0	0	0	0	0	0	0	0	0	0	0	0	0	0	0	0	0	0	0	0	0	0	0	0	0	0	0	0	0	0	0	0	0
k__Bacteria|p__Actinobacteria|c__Actinobacteria|o__Actinomycetales|f__Nocardiaceae|g__Rhodococcus|s__Rhodococcus_erythropolis	Gram-positive	aerobic	soil/water	0	0	0	0	0	0	0	0	0	0	0	0	0	0	0	0	0	0	0	0	0	0	0	0	0	0	0	0	0	0	0	0	0	0	0	0	0	0	0	0	0	0	0	0	0	0
k__Bacteria|p__Actinobacteria|c__Actinobacteria|o__Actinomycetales|f__Nocardiaceae|g__Rhodococcus|s__Rhodococcus_erythropolis|t__Rhodococcus_erythropolis_unclassified	Gram-positive	aerobic	soil/water	0	0	0	0	0	0	0	0	0	0	0	0	0	0	0	0	0	0	0	0	0	0	0	0	0	0	0	0	0	0	0	0	0	0	0	0	0	0	0	0	0	0	0	0	0	0
k__Bacteria|p__Actinobacteria|c__Actinobacteria|o__Actinomycetales|f__Nocardiaceae|g__Rhodococcus|s__Rhodococcus_opacus	Gram-positive	aerobic	soil/water	0	0	0	0	0	0	0	0	0	0	0	0	0	0	0	0	0	0	0	0	0	0	0	0	0	0	0	0	0	0	0	0	0	0	0	0	0	0	0	0	0	0	0	0	0	0
k__Bacteria|p__Actinobacteria|c__Actinobacteria|o__Actinomycetales|f__Nocardiaceae|g__Rhodococcus|s__Rhodococcus_opacus|t__Rhodococcus_opacus_unclassified	Gram-positive	aerobic	soil/water	0	0	0	0	0	0	0	0	0	0	0	0	0	0	0	0	0	0	0	0	0	0	0	0	0	0	0	0	0	0	0	0	0	0	0	0	0	0	0	0	0	0	0	0	0	0
k__Bacteria|p__Actinobacteria|c__Actinobacteria|o__Actinomycetales|f__Nocardiaceae|g__Rhodococcus|s__Rhodococcus_qingshengii	Gram-positive	aerobic	soil/water	0	0	0	0	0	0	0	0	0	0	0	0	0	0	0	0	0	0	0	0	0	0	0	0	0	0	0	0	0	0	0	0	0	0	0	0	0	0	0	0	0	0	0	0	0	0
k__Bacteria|p__Actinobacteria|c__Actinobacteria|o__Actinomycetales|f__Nocardiaceae|g__Rhodococcus|s__Rhodococcus_qingshengii|t__GCF_000341815	Gram-positive	aerobic	soil/water	0	0	0	0	0	0	0	0	0	0	0	0	0	0	0	0	0	0	0	0	0	0	0	0	0	0	0	0	0	0	0	0	0	0	0	0	0	0	0	0	0	0	0	0	0	0
k__Bacteria|p__Actinobacteria|c__Actinobacteria|o__Actinomycetales|f__Nocardioidaceae	Gram-positive	aerobic	soil	0	0	0	0	0	0	0	0	0	4.91869	0	29.3385	0	0	8.73612	0	2.29425	0	0	0	6.04494	0	0	18.7879	0.7762	0	0	22.9894	0	0	0.98829	0	37.8855	3.42541	0	0	5.3158	0	0	3.86459	0	9.42702	1.34099	11.9147	0	6.11084
k__Bacteria|p__Actinobacteria|c__Actinobacteria|o__Actinomycetales|f__Nocardioidaceae|g__Kribbella	Gram-positive	aerobic	soil	0	0	0	0	0	0	0	0	0	4.91869	0	29.3385	0	0	8.73612	0	2.29425	0	0	0	6.04494	0	0	18.7879	0.7762	0	0	22.9894	0	0	0.98829	0	37.8855	3.42541	0	0	5.3158	0	0	3.86459	0	9.42702	1.34099	11.9147	0	6.11084
k__Bacteria|p__Actinobacteria|c__Actinobacteria|o__Actinomycetales|f__Nocardioidaceae|g__Kribbella|s__Kribbella_catacumbae	Gram-positive	aerobic	soil	0	0	0	0	0	0	0	0	0	0	0	0	0	0	0	0	0	0	0	0	0	0	0	0	0	0	0	0	0	0	0	0	0	0	0	0	0	0	0	0	0	0	0	0	0	0
k__Bacteria|p__Actinobacteria|c__Actinobacteria|o__Actinomycetales|f__Nocardioidaceae|g__Kribbella|s__Kribbella_catacumbae|t__GCF_000372465	Gram-positive	aerobic	soil	0	0	0	0	0	0	0	0	0	0	0	0	0	0	0	0	0	0	0	0	0	0	0	0	0	0	0	0	0	0	0	0	0	0	0	0	0	0	0	0	0	0	0	0	0	0
k__Bacteria|p__Actinobacteria|c__Actinobacteria|o__Actinomycetales|f__Nocardioidaceae|g__Kribbella|s__Kribbella_flavida	Gram-positive	aerobic	soil	0	0	0	0	0	0	0	0	0	0	0	0	0	0	0	0	0	0	0	0	0	0	0	0	0	0	0	0	0	0	0	0	0	0	0	0	0	0	0	0	0	0	0	0	0	0
k__Bacteria|p__Actinobacteria|c__Actinobacteria|o__Actinomycetales|f__Nocardioidaceae|g__Kribbella|s__Kribbella_flavida|t__GCF_000024345	Gram-positive	aerobic	soil	0	0	0	0	0	0	0	0	0	0	0	0	0	0	0	0	0	0	0	0	0	0	0	0	0	0	0	0	0	0	0	0	0	0	0	0	0	0	0	0	0	0	0	0	0	0
k__Bacteria|p__Actinobacteria|c__Actinobacteria|o__Actinomycetales|f__Nocardioidaceae|g__Kribbella|s__Kribbella_unclassified	Gram-positive	aerobic	soil	0	0	0	0	0	0	0	0	0	4.91869	0	29.3385	0	0	8.73612	0	2.29425	0	0	0	6.04494	0	0	18.7879	0.7762	0	0	22.9894	0	0	0.98829	0	37.8855	3.42541	0	0	5.3158	0	0	3.86459	0	9.42702	1.34099	11.9147	0	6.11084
k__Bacteria|p__Actinobacteria|c__Actinobacteria|o__Actinomycetales|f__Nocardioidaceae|g__Nocardioidaceae_noname	Gram-positive	aerobic	soil	0	0	0	0	0	0	0	0	0	0	0	0	0	0	0	0	0	0	0	0	0	0	0	0	0	0	0	0	0	0	0	0	0	0	0	0	0	0	0	0	0	0	0	0	0	0
k__Bacteria|p__Actinobacteria|c__Actinobacteria|o__Actinomycetales|f__Nocardioidaceae|g__Nocardioidaceae_noname|s__Nocardioidaceae_bacterium_Broad_1	Gram-positive	aerobic	soil	0	0	0	0	0	0	0	0	0	0	0	0	0	0	0	0	0	0	0	0	0	0	0	0	0	0	0	0	0	0	0	0	0	0	0	0	0	0	0	0	0	0	0	0	0	0
k__Bacteria|p__Actinobacteria|c__Actinobacteria|o__Actinomycetales|f__Nocardioidaceae|g__Nocardioidaceae_noname|s__Nocardioidaceae_bacterium_Broad_1|t__GCF_000192415	Gram-positive	aerobic	soil	0	0	0	0	0	0	0	0	0	0	0	0	0	0	0	0	0	0	0	0	0	0	0	0	0	0	0	0	0	0	0	0	0	0	0	0	0	0	0	0	0	0	0	0	0	0
k__Bacteria|p__Actinobacteria|c__Actinobacteria|o__Actinomycetales|f__Nocardioidaceae|g__Nocardioides	Gram-positive	aerobic	soil	0	0	0	0	0	0	0	0	0	0	0	0	0	0	0	0	0	0	0	0	0	0	0	0	0	0	0	0	0	0	0	0	0	0	0	0	0	0	0	0	0	0	0	0	0	0
k__Bacteria|p__Actinobacteria|c__Actinobacteria|o__Actinomycetales|f__Nocardioidaceae|g__Nocardioides|s__Nocardioides_unclassified	Gram-positive	aerobic	soil	0	0	0	0	0	0	0	0	0	0	0	0	0	0	0	0	0	0	0	0	0	0	0	0	0	0	0	0	0	0	0	0	0	0	0	0	0	0	0	0	0	0	0	0	0	0
k__Bacteria|p__Actinobacteria|c__Actinobacteria|o__Actinomycetales|f__Promicromonosporaceae	Gram-positive	aerobic	soil	0	0	0	0	0	0	0	0	0	0	0	0	0	0	0	0	0	0	0	0	0	0	0	0	0	0	0	0	0	0	0	0	0	0	0	0	0	0	0	0	0	0	0	0	0	0
k__Bacteria|p__Actinobacteria|c__Actinobacteria|o__Actinomycetales|f__Promicromonosporaceae|g__Isoptericola	Gram-positive	aerobic	soil	0	0	0	0	0	0	0	0	0	0	0	0	0	0	0	0	0	0	0	0	0	0	0	0	0	0	0	0	0	0	0	0	0	0	0	0	0	0	0	0	0	0	0	0	0	0
k__Bacteria|p__Actinobacteria|c__Actinobacteria|o__Actinomycetales|f__Promicromonosporaceae|g__Isoptericola|s__Isoptericola_variabilis	Gram-positive	aerobic	soil	0	0	0	0	0	0	0	0	0	0	0	0	0	0	0	0	0	0	0	0	0	0	0	0	0	0	0	0	0	0	0	0	0	0	0	0	0	0	0	0	0	0	0	0	0	0
k__Bacteria|p__Actinobacteria|c__Actinobacteria|o__Actinomycetales|f__Promicromonosporaceae|g__Isoptericola|s__Isoptericola_variabilis|t__GCF_000215105	Gram-positive	aerobic	soil	0	0	0	0	0	0	0	0	0	0	0	0	0	0	0	0	0	0	0	0	0	0	0	0	0	0	0	0	0	0	0	0	0	0	0	0	0	0	0	0	0	0	0	0	0	0
k__Bacteria|p__Actinobacteria|c__Actinobacteria|o__Actinomycetales|f__Promicromonosporaceae|g__Promicromonospora	Gram-positive	aerobic	soil	0	0	0	0	0	0	0	0	0	0	0	0	0	0	0	0	0	0	0	0	0	0	0	0	0	0	0	0	0	0	0	0	0	0	0	0	0	0	0	0	0	0	0	0	0	0
k__Bacteria|p__Actinobacteria|c__Actinobacteria|o__Actinomycetales|f__Promicromonosporaceae|g__Promicromonospora|s__Promicromonospora_sukumoe	Gram-positive	aerobic	soil	0	0	0	0	0	0	0	0	0	0	0	0	0	0	0	0	0	0	0	0	0	0	0	0	0	0	0	0	0	0	0	0	0	0	0	0	0	0	0	0	0	0	0	0	0	0
k__Bacteria|p__Actinobacteria|c__Actinobacteria|o__Actinomycetales|f__Promicromonosporaceae|g__Promicromonospora|s__Promicromonospora_sukumoe|t__GCF_000385135	Gram-positive	aerobic	soil	0	0	0	0	0	0	0	0	0	0	0	0	0	0	0	0	0	0	0	0	0	0	0	0	0	0	0	0	0	0	0	0	0	0	0	0	0	0	0	0	0	0	0	0	0	0
k__Bacteria|p__Actinobacteria|c__Actinobacteria|o__Actinomycetales|f__Promicromonosporaceae|g__Promicromonosporaceae_unclassified	Gram-positive	aerobic	soil	0	0	0	0	0	0	0	0	0	0	0	0	0	0	0	0	0	0	0	0	0	0	0	0	0	0	0	0	0	0	0	0	0	0	0	0	0	0	0	0	0	0	0	0	0	0
k__Bacteria|p__Actinobacteria|c__Actinobacteria|o__Actinomycetales|f__Propionibacteriaceae	Gram-positive	facultative anaerobic	oral	5.05532	0.50454	0	0	0	0	5.42073	3.66251	0	0	0	0	0	0	1.86831	0	0	0	0	0	0	0	0	0	0	6.18364	0	0	0.31319	0	0	0	2.40564	0	0	0	0	0	0	13.7686	0.94696	0	0	0	0.37136	0
k__Bacteria|p__Actinobacteria|c__Actinobacteria|o__Actinomycetales|f__Propionibacteriaceae|g__Propionibacteriaceae_unclassified	Gram-positive	facultative anaerobic	oral	0	0	0	0	0	0	0	0	0	0	0	0	0	0	0	0	0	0	0	0	0	0	0	0	0	0	0	0	0	0	0	0	2.40564	0	0	0	0	0	0	0	0	0	0	0	0	0
k__Bacteria|p__Actinobacteria|c__Actinobacteria|o__Actinomycetales|f__Propionibacteriaceae|g__Propionibacterium	Gram-positive	facultative anaerobic	oral	5.05532	0.50454	0	0	0	0	5.42073	3.66251	0	0	0	0	0	0	1.86831	0	0	0	0	0	0	0	0	0	0	6.18364	0	0	0.31319	0	0	0	0	0	0	0	0	0	0	13.7686	0.94696	0	0	0	0.37136	0
k__Bacteria|p__Actinobacteria|c__Actinobacteria|o__Actinomycetales|f__Propionibacteriaceae|g__Propionibacterium|s__Propionibacterium_propionicum	Gram-positive	facultative anaerobic	oral	5.05532	0.50454	0	0	0	0	5.42073	3.66251	0	0	0	0	0	0	1.86831	0	0	0	0	0	0	0	0	0	0	6.18364	0	0	0.31319	0	0	0	0	0	0	0	0	0	0	13.7686	0.94696	0	0	0	0.37136	0
k__Bacteria|p__Actinobacteria|c__Actinobacteria|o__Actinomycetales|f__Propionibacteriaceae|g__Propionibacterium|s__Propionibacterium_propionicum|t__GCF_000277715	Gram-positive	facultative anaerobic	oral	5.05532	0.50454	0	0	0	0	5.42073	3.66251	0	0	0	0	0	0	1.86831	0	0	0	0	0	0	0	0	0	0	6.18364	0	0	0.31319	0	0	0	0	0	0	0	0	0	0	13.7686	0.94696	0	0	0	0.37136	0
k__Bacteria|p__Actinobacteria|c__Actinobacteria|o__Actinomycetales|f__Pseudonocardiaceae	Gram-positive	aerobic	soil	0	0	0	0	0	0	0	0	0	10.7194	0	0	0	0	3.71954	0	0	0	3.89403	0	11.9763	0	0	0	0	0	0	22.546	0	0	0	0	4.83087	2.72852	0	0	26.0387	0	2.20282	0.0583	0	10.9571	0	0	0	0
k__Bacteria|p__Actinobacteria|c__Actinobacteria|o__Actinomycetales|f__Pseudonocardiaceae|g__Amycolatopsis	Gram-positive	aerobic	soil	0	0	0	0	0	0	0	0	0	0	0	0	0	0	0	0	0	0	0	0	0	0	0	0	0	0	0	0	0	0	0	0	0	0	0	0	0	0	0	0	0	0	0	0	0	0
k__Bacteria|p__Actinobacteria|c__Actinobacteria|o__Actinomycetales|f__Pseudonocardiaceae|g__Amycolatopsis|s__Amycolatopsis_halophila	Gram-positive	aerobic	soil	0	0	0	0	0	0	0	0	0	0	0	0	0	0	0	0	0	0	0	0	0	0	0	0	0	0	0	0	0	0	0	0	0	0	0	0	0	0	0	0	0	0	0	0	0	0
k__Bacteria|p__Actinobacteria|c__Actinobacteria|o__Actinomycetales|f__Pseudonocardiaceae|g__Amycolatopsis|s__Amycolatopsis_halophila|t__GCF_000504245	Gram-positive	aerobic	soil	0	0	0	0	0	0	0	0	0	0	0	0	0	0	0	0	0	0	0	0	0	0	0	0	0	0	0	0	0	0	0	0	0	0	0	0	0	0	0	0	0	0	0	0	0	0
k__Bacteria|p__Actinobacteria|c__Actinobacteria|o__Actinomycetales|f__Pseudonocardiaceae|g__Amycolatopsis|s__Amycolatopsis_mediterranei	Gram-positive	aerobic	soil	0	0	0	0	0	0	0	0	0	0	0	0	0	0	0	0	0	0	0	0	0	0	0	0	0	0	0	0	0	0	0	0	0	0	0	0	0	0	0	0	0	0	0	0	0	0
k__Bacteria|p__Actinobacteria|c__Actinobacteria|o__Actinomycetales|f__Pseudonocardiaceae|g__Amycolatopsis|s__Amycolatopsis_mediterranei|t__Amycolatopsis_mediterranei_unclassified	Gram-positive	aerobic	soil	0	0	0	0	0	0	0	0	0	0	0	0	0	0	0	0	0	0	0	0	0	0	0	0	0	0	0	0	0	0	0	0	0	0	0	0	0	0	0	0	0	0	0	0	0	0
k__Bacteria|p__Actinobacteria|c__Actinobacteria|o__Actinomycetales|f__Pseudonocardiaceae|g__Pseudonocardia	Gram-positive	aerobic	soil	0	0	0	0	0	0	0	0	0	0	0	0	0	0	2.02121	0	0	0	0	0	0	0	0	0	0	0	0	0	0	0	0	0	1.91264	0	0	0	0	0	2.20282	0.0583	0	0	0	0	0	0
k__Bacteria|p__Actinobacteria|c__Actinobacteria|o__Actinomycetales|f__Pseudonocardiaceae|g__Pseudonocardia|s__Pseudonocardia_unclassified	Gram-positive	aerobic	soil	0	0	0	0	0	0	0	0	0	0	0	0	0	0	2.02121	0	0	0	0	0	0	0	0	0	0	0	0	0	0	0	0	0	1.91264	0	0	0	0	0	2.20282	0.0583	0	0	0	0	0	0
k__Bacteria|p__Actinobacteria|c__Actinobacteria|o__Actinomycetales|f__Pseudonocardiaceae|g__Saccharomonospora	Gram-positive	aerobic	soil	0	0	0	0	0	0	0	0	0	10.7194	0	0	0	0	0	0	0	0	0	0	9.45816	0	0	0	0	0	0	16.3807	0	0	0	0	2.91824	2.72852	0	0	16.8856	0	0	0	0	10.9571	0	0	0	0
k__Bacteria|p__Actinobacteria|c__Actinobacteria|o__Actinomycetales|f__Pseudonocardiaceae|g__Saccharomonospora|s__Saccharomonospora_unclassified	Gram-positive	aerobic	soil	0	0	0	0	0	0	0	0	0	10.7194	0	0	0	0	0	0	0	0	0	0	9.45816	0	0	0	0	0	0	16.3807	0	0	0	0	2.91824	2.72852	0	0	16.8856	0	0	0	0	10.9571	0	0	0	0
k__Bacteria|p__Actinobacteria|c__Actinobacteria|o__Actinomycetales|f__Pseudonocardiaceae|g__Saccharopolyspora	Gram-positive	aerobic	soil	0	0	0	0	0	0	0	0	0	0	0	0	0	0	1.69833	0	0	0	3.89403	0	2.51815	0	0	0	0	0	0	6.16521	0	0	0	0	0	0	0	0	9.15311	0	0	0	0	0	0	0	0	0
k__Bacteria|p__Actinobacteria|c__Actinobacteria|o__Actinomycetales|f__Pseudonocardiaceae|g__Saccharopolyspora|s__Saccharopolyspora_unclassified	Gram-positive	aerobic	soil	0	0	0	0	0	0	0	0	0	0	0	0	0	0	1.69833	0	0	0	3.89403	0	2.51815	0	0	0	0	0	0	6.16521	0	0	0	0	0	0	0	0	9.15311	0	0	0	0	0	0	0	0	0
k__Bacteria|p__Actinobacteria|c__Actinobacteria|o__Actinomycetales|f__Segniliparaceae	Gram-positive	aerobic	soil	0	0	0	0	0	0	0	0	0	0	0	0	0	0	0	0	0	0	0	0	0	0	0	0	0	0	0	0	0	0	0	0	0	0	0	0	0	0	0	0	0	0	0	0	0	0
k__Bacteria|p__Actinobacteria|c__Actinobacteria|o__Actinomycetales|f__Segniliparaceae|g__Segniliparus	Gram-positive	aerobic	soil	0	0	0	0	0	0	0	0	0	0	0	0	0	0	0	0	0	0	0	0	0	0	0	0	0	0	0	0	0	0	0	0	0	0	0	0	0	0	0	0	0	0	0	0	0	0
k__Bacteria|p__Actinobacteria|c__Actinobacteria|o__Actinomycetales|f__Segniliparaceae|g__Segniliparus|s__Segniliparus_unclassified	Gram-positive	aerobic	soil	0	0	0	0	0	0	0	0	0	0	0	0	0	0	0	0	0	0	0	0	0	0	0	0	0	0	0	0	0	0	0	0	0	0	0	0	0	0	0	0	0	0	0	0	0	0
k__Bacteria|p__Actinobacteria|c__Actinobacteria|o__Actinomycetales|f__Streptomycetaceae	Gram-positive	aerobic	soil	0	0	0	0	0	0	0	0	0	0	0	0	0	0	0	0	0	0	0	0	0	0	0	0	0	0	0	0	0	0	0	0	0	0	0	0	0	0	0	0	0	0	0	0	0	0
k__Bacteria|p__Actinobacteria|c__Actinobacteria|o__Actinomycetales|f__Streptomycetaceae|g__Streptomyces	Gram-positive	aerobic	soil	0	0	0	0	0	0	0	0	0	0	0	0	0	0	0	0	0	0	0	0	0	0	0	0	0	0	0	0	0	0	0	0	0	0	0	0	0	0	0	0	0	0	0	0	0	0
k__Bacteria|p__Actinobacteria|c__Actinobacteria|o__Actinomycetales|f__Streptomycetaceae|g__Streptomyces|s__Streptomyces_chartreusis	Gram-positive	aerobic	soil	0	0	0	0	0	0	0	0	0	0	0	0	0	0	0	0	0	0	0	0	0	0	0	0	0	0	0	0	0	0	0	0	0	0	0	0	0	0	0	0	0	0	0	0	0	0
k__Bacteria|p__Actinobacteria|c__Actinobacteria|o__Actinomycetales|f__Streptomycetaceae|g__Streptomyces|s__Streptomyces_chartreusis|t__Streptomyces_chartreusis_unclassified	Gram-positive	aerobic	soil	0	0	0	0	0	0	0	0	0	0	0	0	0	0	0	0	0	0	0	0	0	0	0	0	0	0	0	0	0	0	0	0	0	0	0	0	0	0	0	0	0	0	0	0	0	0
k__Bacteria|p__Actinobacteria|c__Actinobacteria|o__Actinomycetales|f__Streptomycetaceae|g__Streptomyces|s__Streptomyces_coelicoflavus	Gram-positive	aerobic	soil	0	0	0	0	0	0	0	0	0	0	0	0	0	0	0	0	0	0	0	0	0	0	0	0	0	0	0	0	0	0	0	0	0	0	0	0	0	0	0	0	0	0	0	0	0	0
k__Bacteria|p__Actinobacteria|c__Actinobacteria|o__Actinomycetales|f__Streptomycetaceae|g__Streptomyces|s__Streptomyces_coelicoflavus|t__GCF_000241835	Gram-positive	aerobic	soil	0	0	0	0	0	0	0	0	0	0	0	0	0	0	0	0	0	0	0	0	0	0	0	0	0	0	0	0	0	0	0	0	0	0	0	0	0	0	0	0	0	0	0	0	0	0
k__Bacteria|p__Actinobacteria|c__Actinobacteria|o__Actinomycetales|f__Streptomycetaceae|g__Streptomyces|s__Streptomyces_coelicolor	Gram-positive	aerobic	soil	0	0	0	0	0	0	0	0	0	0	0	0	0	0	0	0	0	0	0	0	0	0	0	0	0	0	0	0	0	0	0	0	0	0	0	0	0	0	0	0	0	0	0	0	0	0
k__Bacteria|p__Actinobacteria|c__Actinobacteria|o__Actinomycetales|f__Streptomycetaceae|g__Streptomyces|s__Streptomyces_coelicolor|t__GCF_000203835	Gram-positive	aerobic	soil	0	0	0	0	0	0	0	0	0	0	0	0	0	0	0	0	0	0	0	0	0	0	0	0	0	0	0	0	0	0	0	0	0	0	0	0	0	0	0	0	0	0	0	0	0	0
k__Bacteria|p__Actinobacteria|c__Actinobacteria|o__Actinomycetales|f__Streptomycetaceae|g__Streptomyces|s__Streptomyces_gancidicus	Gram-positive	aerobic	soil	0	0	0	0	0	0	0	0	0	0	0	0	0	0	0	0	0	0	0	0	0	0	0	0	0	0	0	0	0	0	0	0	0	0	0	0	0	0	0	0	0	0	0	0	0	0
k__Bacteria|p__Actinobacteria|c__Actinobacteria|o__Actinomycetales|f__Streptomycetaceae|g__Streptomyces|s__Streptomyces_gancidicus|t__GCF_000342345	Gram-positive	aerobic	soil	0	0	0	0	0	0	0	0	0	0	0	0	0	0	0	0	0	0	0	0	0	0	0	0	0	0	0	0	0	0	0	0	0	0	0	0	0	0	0	0	0	0	0	0	0	0
k__Bacteria|p__Actinobacteria|c__Actinobacteria|o__Actinomycetales|f__Streptomycetaceae|g__Streptomyces|s__Streptomyces_griseus	Gram-positive	aerobic	soil	0	0	0	0	0	0	0	0	0	0	0	0	0	0	0	0	0	0	0	0	0	0	0	0	0	0	0	0	0	0	0	0	0	0	0	0	0	0	0	0	0	0	0	0	0	0
k__Bacteria|p__Actinobacteria|c__Actinobacteria|o__Actinomycetales|f__Streptomycetaceae|g__Streptomyces|s__Streptomyces_griseus|t__Streptomyces_griseus_unclassified	Gram-positive	aerobic	soil	0	0	0	0	0	0	0	0	0	0	0	0	0	0	0	0	0	0	0	0	0	0	0	0	0	0	0	0	0	0	0	0	0	0	0	0	0	0	0	0	0	0	0	0	0	0
k__Bacteria|p__Actinobacteria|c__Actinobacteria|o__Actinomycetales|f__Streptomycetaceae|g__Streptomyces|s__Streptomyces_lividans	Gram-positive	aerobic	soil	0	0	0	0	0	0	0	0	0	0	0	0	0	0	0	0	0	0	0	0	0	0	0	0	0	0	0	0	0	0	0	0	0	0	0	0	0	0	0	0	0	0	0	0	0	0
k__Bacteria|p__Actinobacteria|c__Actinobacteria|o__Actinomycetales|f__Streptomycetaceae|g__Streptomyces|s__Streptomyces_lividans|t__Streptomyces_lividans_unclassified	Gram-positive	aerobic	soil	0	0	0	0	0	0	0	0	0	0	0	0	0	0	0	0	0	0	0	0	0	0	0	0	0	0	0	0	0	0	0	0	0	0	0	0	0	0	0	0	0	0	0	0	0	0
k__Bacteria|p__Actinobacteria|c__Actinobacteria|o__Actinomycetales|f__Streptomycetaceae|g__Streptomyces|s__Streptomyces_sulphureus	Gram-positive	aerobic	soil	0	0	0	0	0	0	0	0	0	0	0	0	0	0	0	0	0	0	0	0	0	0	0	0	0	0	0	0	0	0	0	0	0	0	0	0	0	0	0	0	0	0	0	0	0	0
k__Bacteria|p__Actinobacteria|c__Actinobacteria|o__Actinomycetales|f__Streptomycetaceae|g__Streptomyces|s__Streptomyces_sulphureus|t__Streptomyces_sulphureus_unclassified	Gram-positive	aerobic	soil	0	0	0	0	0	0	0	0	0	0	0	0	0	0	0	0	0	0	0	0	0	0	0	0	0	0	0	0	0	0	0	0	0	0	0	0	0	0	0	0	0	0	0	0	0	0
k__Bacteria|p__Actinobacteria|c__Actinobacteria|o__Actinomycetales|f__Streptosporangiaceae	Gram-positive	aerobic	soil	0.06138	0.42459	0	0	0	0	0	0	0	0	0	0	0	56.9742	0	84.6788	1.9286	8.3086	0	32.4536	0	52.5214	0	0	45.0093	4.71687	0	0	0	4.2446	1.31346	0	0	0.77581	0	5.16232	13.4316	0	0	0.42588	0	4.86856	24.23	0.93487	22.6579	0.27244
k__Bacteria|p__Actinobacteria|c__Actinobacteria|o__Actinomycetales|f__Streptosporangiaceae|g__Streptosporangiaceae_unclassified	Gram-positive	aerobic	soil	0.06138	0.42459	0	0	0	0	0	0	0	0	0	0	0	55.6372	0	81.5903	1.9286	8.3086	0	32.4536	0	50.8489	0	0	44.3835	4.71687	0	0	0	4.2446	1.31346	0	0	0.77581	0	5.16232	13.4316	0	0	0.42588	0	4.86856	24.23	0.93487	22.2195	0.27244
k__Bacteria|p__Actinobacteria|c__Actinobacteria|o__Actinomycetales|f__Streptosporangiaceae|g__Streptosporangium	Gram-positive	aerobic	soil	0	0	0	0	0	0	0	0	0	0	0	0	0	1.33701	0	3.08848	0	0	0	0	0	1.67245	0	0	0.62584	0	0	0	0	0	0	0	0	0	0	0	0	0	0	0	0	0	0	0	0.43839	0
k__Bacteria|p__Actinobacteria|c__Actinobacteria|o__Actinomycetales|f__Streptosporangiaceae|g__Streptosporangium|s__Streptosporangium_roseum	Gram-positive	aerobic	soil	0	0	0	0	0	0	0	0	0	0	0	0	0	1.33701	0	3.08848	0	0	0	0	0	1.67245	0	0	0.62584	0	0	0	0	0	0	0	0	0	0	0	0	0	0	0	0	0	0	0	0.43839	0
k__Bacteria|p__Actinobacteria|c__Actinobacteria|o__Actinomycetales|f__Streptosporangiaceae|g__Streptosporangium|s__Streptosporangium_roseum|t__GCF_000024865	Gram-positive	aerobic	soil	0	0	0	0	0	0	0	0	0	0	0	0	0	1.33701	0	3.08848	0	0	0	0	0	1.67245	0	0	0.62584	0	0	0	0	0	0	0	0	0	0	0	0	0	0	0	0	0	0	0	0.43839	0
k__Bacteria|p__Actinobacteria|c__Actinobacteria|o__Actinomycetales|f__Thermomonosporaceae	Gram-positive	aerobic	soil	0	0	0	0	0	0	0	0	0	0	0	0	2.68457	1.86929	0	1.83918	51.0095	57.5644	0	0	14.1367	0	0	0	1.38619	0.072	0	8.42629	0	0	0	7.90864	3.7351	0	0.62126	78.6402	6.33645	0	1.04289	0.18238	0.91707	0	5.74244	0.18017	1.48139	16.6861
k__Bacteria|p__Actinobacteria|c__Actinobacteria|o__Actinomycetales|f__Thermomonosporaceae|g__Actinomadura	Gram-positive	aerobic	soil	0	0	0	0	0	0	0	0	0	0	0	0	0	0	0	0	0	0	0	0	0	0	0	0	0	0	0	0	0	0	0	0	0	0	0	0.12567	0	0	0	0	0	0	0	0	0	0.10801
k__Bacteria|p__Actinobacteria|c__Actinobacteria|o__Actinomycetales|f__Thermomonosporaceae|g__Actinomadura|s__Actinomadura_atramentaria	Gram-positive	aerobic	soil	0	0	0	0	0	0	0	0	0	0	0	0	0	0	0	0	0	0	0	0	0	0	0	0	0	0	0	0	0	0	0	0	0	0	0	0	0	0	0	0	0	0	0	0	0	0
k__Bacteria|p__Actinobacteria|c__Actinobacteria|o__Actinomycetales|f__Thermomonosporaceae|g__Actinomadura|s__Actinomadura_atramentaria|t__GCF_000381885	Gram-positive	aerobic	soil	0	0	0	0	0	0	0	0	0	0	0	0	0	0	0	0	0	0	0	0	0	0	0	0	0	0	0	0	0	0	0	0	0	0	0	0	0	0	0	0	0	0	0	0	0	0
k__Bacteria|p__Actinobacteria|c__Actinobacteria|o__Actinomycetales|f__Thermomonosporaceae|g__Actinomadura|s__Actinomadura_madurae	Gram-positive	aerobic	soil	0	0	0	0	0	0	0	0	0	0	0	0	0	0	0	0	0	0	0	0	0	0	0	0	0	0	0	0	0	0	0	0	0	0	0	0.12567	0	0	0	0	0	0	0	0	0	0.10801
k__Bacteria|p__Actinobacteria|c__Actinobacteria|o__Actinomycetales|f__Thermomonosporaceae|g__Actinomadura|s__Actinomadura_madurae|t__GCF_000468475	Gram-positive	aerobic	soil	0	0	0	0	0	0	0	0	0	0	0	0	0	0	0	0	0	0	0	0	0	0	0	0	0	0	0	0	0	0	0	0	0	0	0	0.12567	0	0	0	0	0	0	0	0	0	0.10801
k__Bacteria|p__Actinobacteria|c__Actinobacteria|o__Actinomycetales|f__Thermomonosporaceae|g__Thermomonosporaceae_unclassified	Gram-positive	aerobic	soil	0	0	0	0	0	0	0	0	0	0	0	0	2.68457	1.86929	0	1.83918	51.0095	57.5644	0	0	14.1367	0	0	0	1.38619	0.072	0	8.42629	0	0	0	7.90864	3.7351	0	0.62126	78.5145	6.33645	0	1.04289	0.18238	0.91707	0	5.74244	0.18017	1.48139	16.578
k__Bacteria|p__Actinobacteria|c__Actinobacteria|o__Actinomycetales|f__Tsukamurellaceae	Gram-positive	aerobic	soil	0	0	0	0	0	0	0	0	0	0	0	0	0	0	0	0	0	0	0	0	0	0	0	0	0	0	0	0	0	0	0	0	0	0	0	0	0	0	0	0	0	0	0	0	0	0
k__Bacteria|p__Actinobacteria|c__Actinobacteria|o__Actinomycetales|f__Tsukamurellaceae|g__Tsukamurella	Gram-positive	aerobic	soil	0	0	0	0	0	0	0	0	0	0	0	0	0	0	0	0	0	0	0	0	0	0	0	0	0	0	0	0	0	0	0	0	0	0	0	0	0	0	0	0	0	0	0	0	0	0
k__Bacteria|p__Actinobacteria|c__Actinobacteria|o__Actinomycetales|f__Tsukamurellaceae|g__Tsukamurella|s__Tsukamurella_unclassified	Gram-positive	aerobic	soil	0	0	0	0	0	0	0	0	0	0	0	0	0	0	0	0	0	0	0	0	0	0	0	0	0	0	0	0	0	0	0	0	0	0	0	0	0	0	0	0	0	0	0	0	0	0
k__Bacteria|p__Actinobacteria|c__Actinobacteria|o__Coriobacteriales				1.39187	0	0	0	0	0	0	0.07836	0	0	0	0	0	0	0	0	0	0	0	0	0	0	0	0	0	0.14145	0	0	0	0	0.43734	0	0	0	0	0	0	0	0	0	0.33527	0	0	0	0	0
k__Bacteria|p__Actinobacteria|c__Actinobacteria|o__Coriobacteriales|f__Coriobacteriaceae	Gram-positive	aerobic	oral/human	1.39187	0	0	0	0	0	0	0.07836	0	0	0	0	0	0	0	0	0	0	0	0	0	0	0	0	0	0.14145	0	0	0	0	0.43734	0	0	0	0	0	0	0	0	0	0.33527	0	0	0	0	0
k__Bacteria|p__Actinobacteria|c__Actinobacteria|o__Coriobacteriales|f__Coriobacteriaceae|g__Collinsella	Gram-positive	aerobic	human	0	0	0	0	0	0	0	0	0	0	0	0	0	0	0	0	0	0	0	0	0	0	0	0	0	0	0	0	0	0	0	0	0	0	0	0	0	0	0	0	0	0	0	0	0	0
k__Bacteria|p__Actinobacteria|c__Actinobacteria|o__Coriobacteriales|f__Coriobacteriaceae|g__Collinsella|s__Collinsella_unclassified	Gram-positive	aerobic	human	0	0	0	0	0	0	0	0	0	0	0	0	0	0	0	0	0	0	0	0	0	0	0	0	0	0	0	0	0	0	0	0	0	0	0	0	0	0	0	0	0	0	0	0	0	0
k__Bacteria|p__Actinobacteria|c__Actinobacteria|o__Coriobacteriales|f__Coriobacteriaceae|g__Olsenella	Gram-positive	aerobic	oral	1.39187	0	0	0	0	0	0	0	0	0	0	0	0	0	0	0	0	0	0	0	0	0	0	0	0	0.13142	0	0	0	0	0.43734	0	0	0	0	0	0	0	0	0	0	0	0	0	0	0
k__Bacteria|p__Actinobacteria|c__Actinobacteria|o__Coriobacteriales|f__Coriobacteriaceae|g__Olsenella|s__Olsenella_profusa	Gram-positive	aerobic	oral	0	0	0	0	0	0	0	0	0	0	0	0	0	0	0	0	0	0	0	0	0	0	0	0	0	0	0	0	0	0	0	0	0	0	0	0	0	0	0	0	0	0	0	0	0	0
k__Bacteria|p__Actinobacteria|c__Actinobacteria|o__Coriobacteriales|f__Coriobacteriaceae|g__Olsenella|s__Olsenella_profusa|t__GCF_000468755	Gram-positive	aerobic	oral	0	0	0	0	0	0	0	0	0	0	0	0	0	0	0	0	0	0	0	0	0	0	0	0	0	0	0	0	0	0	0	0	0	0	0	0	0	0	0	0	0	0	0	0	0	0
k__Bacteria|p__Actinobacteria|c__Actinobacteria|o__Coriobacteriales|f__Coriobacteriaceae|g__Olsenella|s__Olsenella_uli	Gram-positive	aerobic	oral	0	0	0	0	0	0	0	0	0	0	0	0	0	0	0	0	0	0	0	0	0	0	0	0	0	0	0	0	0	0	0	0	0	0	0	0	0	0	0	0	0	0	0	0	0	0
k__Bacteria|p__Actinobacteria|c__Actinobacteria|o__Coriobacteriales|f__Coriobacteriaceae|g__Olsenella|s__Olsenella_uli|t__GCF_000143845	Gram-positive	aerobic	oral	0	0	0	0	0	0	0	0	0	0	0	0	0	0	0	0	0	0	0	0	0	0	0	0	0	0	0	0	0	0	0	0	0	0	0	0	0	0	0	0	0	0	0	0	0	0
k__Bacteria|p__Actinobacteria|c__Actinobacteria|o__Coriobacteriales|f__Coriobacteriaceae|g__Olsenella|s__Olsenella_unclassified	Gram-positive	aerobic	oral	1.39187	0	0	0	0	0	0	0	0	0	0	0	0	0	0	0	0	0	0	0	0	0	0	0	0	0.13142	0	0	0	0	0.43734	0	0	0	0	0	0	0	0	0	0	0	0	0	0	0
k__Bacteria|p__Actinobacteria|c__Actinobacteria|o__Coriobacteriales|f__Coriobacteriaceae|g__Slackia	Gram-positive	aerobic	human	0	0	0	0	0	0	0	0.07836	0	0	0	0	0	0	0	0	0	0	0	0	0	0	0	0	0	0.01002	0	0	0	0	0	0	0	0	0	0	0	0	0	0	0.33527	0	0	0	0	0
k__Bacteria|p__Actinobacteria|c__Actinobacteria|o__Coriobacteriales|f__Coriobacteriaceae|g__Slackia|s__Slackia_exigua	Gram-positive	aerobic	human	0	0	0	0	0	0	0	0	0	0	0	0	0	0	0	0	0	0	0	0	0	0	0	0	0	0	0	0	0	0	0	0	0	0	0	0	0	0	0	0	0	0	0	0	0	0
k__Bacteria|p__Actinobacteria|c__Actinobacteria|o__Coriobacteriales|f__Coriobacteriaceae|g__Slackia|s__Slackia_exigua|t__GCF_000162875	Gram-positive	aerobic	human	0	0	0	0	0	0	0	0	0	0	0	0	0	0	0	0	0	0	0	0	0	0	0	0	0	0	0	0	0	0	0	0	0	0	0	0	0	0	0	0	0	0	0	0	0	0
k__Bacteria|p__Actinobacteria|c__Actinobacteria|o__Coriobacteriales|f__Coriobacteriaceae|g__Slackia|s__Slackia_unclassified	Gram-positive	aerobic	human	0	0	0	0	0	0	0	0.07836	0	0	0	0	0	0	0	0	0	0	0	0	0	0	0	0	0	0.01002	0	0	0	0	0	0	0	0	0	0	0	0	0	0	0.33527	0	0	0	0	0
k__Bacteria|p__Actinobacteria|c__Actinobacteria|o__Solirubrobacterales				0.42621	0.39752	0	0	0	0	0	0	15.5787	29.6001	4.83121	10.5013	2.86019	0	20.5953	0	2.44183	2.90297	1.16876	6.59067	25.8702	0	0	0	11.342	1.34288	7.7959	7.50504	37.9689	1.07712	0.45789	0	10.8174	2.82449	67.4373	10.3994	8.99303	34.1415	7.86385	0.0575	1.5859	29.5786	12.9598	15.5789	9.94601	47.4602
k__Bacteria|p__Actinobacteria|c__Actinobacteria|o__Solirubrobacterales|f__Conexibacteraceae	Gram-positive	aerobic	soil	0	0	0	0	0	0	0	0	0	0	0	0	0	0	0	0	0	0	0	0	0	0	0	0	0	0	0	0	0	0	0	0	0	0	0	0	0	0	0	0	0	0	0	0	0	0
k__Bacteria|p__Actinobacteria|c__Actinobacteria|o__Solirubrobacterales|f__Conexibacteraceae|g__Conexibacter	Gram-positive	aerobic	soil	0	0	0	0	0	0	0	0	0	0	0	0	0	0	0	0	0	0	0	0	0	0	0	0	0	0	0	0	0	0	0	0	0	0	0	0	0	0	0	0	0	0	0	0	0	0
k__Bacteria|p__Actinobacteria|c__Actinobacteria|o__Solirubrobacterales|f__Conexibacteraceae|g__Conexibacter|s__Conexibacter_woesei	Gram-positive	aerobic	soil	0	0	0	0	0	0	0	0	0	0	0	0	0	0	0	0	0	0	0	0	0	0	0	0	0	0	0	0	0	0	0	0	0	0	0	0	0	0	0	0	0	0	0	0	0	0
k__Bacteria|p__Actinobacteria|c__Actinobacteria|o__Solirubrobacterales|f__Conexibacteraceae|g__Conexibacter|s__Conexibacter_woesei|t__GCF_000025265	Gram-positive	aerobic	soil	0	0	0	0	0	0	0	0	0	0	0	0	0	0	0	0	0	0	0	0	0	0	0	0	0	0	0	0	0	0	0	0	0	0	0	0	0	0	0	0	0	0	0	0	0	0
k__Bacteria|p__Actinobacteria|c__Actinobacteria|o__Solirubrobacterales|f__Solirubrobacterales_unclassified	Gram-positive	aerobic	soil	0.42621	0.39752	0	0	0	0	0	0	15.5787	29.6001	4.83121	10.5013	2.86019	0	20.5953	0	2.44183	2.90297	1.16876	6.59067	25.8702	0	0	0	11.342	1.34288	7.7959	7.50504	37.9689	1.07712	0.45789	0	10.8174	2.82449	67.4373	10.3994	8.99303	34.1415	7.86385	0.0575	1.5859	29.5786	12.9598	15.5789	9.94601	47.4602
k__Bacteria|p__Bacteroidetes				6.76197	6.43094	0	0	0	0	9.3077	1.06148	0	0	0	0	0	0	5.08014	0	0	0	0	0	0	0	0	0	0	12.2149	0	0	5.07994	0	11.0305	0	0	0	0	0	0	0	0	6.52727	7.7186	0	0.51501	0	3.27033	0
k__Bacteria|p__Bacteroidetes|c__Bacteroidetes_noname				5.28775	2.57595	0	0	0	0	2.24766	0.47675	0	0	0	0	0	0	3.68729	0	0	0	0	0	0	0	0	0	0	8.65781	0	0	2.08746	0	1.90463	0	0	0	0	0	0	0	0	2.53169	7.34236	0	0	0	2.6678	0
k__Bacteria|p__Bacteroidetes|c__Bacteroidetes_noname|o__Bacteroidetes_noname				5.28775	2.57595	0	0	0	0	2.24766	0.47675	0	0	0	0	0	0	3.68729	0	0	0	0	0	0	0	0	0	0	8.65781	0	0	2.08746	0	1.90463	0	0	0	0	0	0	0	0	2.53169	7.34236	0	0	0	2.6678	0
k__Bacteria|p__Bacteroidetes|c__Bacteroidetes_noname|o__Bacteroidetes_noname|f__Bacteroidetes_noname	Gram-negative	anaerobic	oral	5.28775	2.57595	0	0	0	0	2.24766	0.47675	0	0	0	0	0	0	3.68729	0	0	0	0	0	0	0	0	0	0	8.65781	0	0	2.08746	0	1.90463	0	0	0	0	0	0	0	0	2.53169	7.34236	0	0	0	2.6678	0
k__Bacteria|p__Bacteroidetes|c__Bacteroidetes_noname|o__Bacteroidetes_noname|f__Bacteroidetes_noname|g__Bacteroidetes_noname	Gram-negative	anaerobic	oral	5.28775	2.57595	0	0	0	0	2.24766	0.47675	0	0	0	0	0	0	3.68729	0	0	0	0	0	0	0	0	0	0	8.65781	0	0	2.08746	0	1.90463	0	0	0	0	0	0	0	0	2.53169	7.34236	0	0	0	2.6678	0
k__Bacteria|p__Bacteroidetes|c__Bacteroidetes_noname|o__Bacteroidetes_noname|f__Bacteroidetes_noname|g__Bacteroidetes_noname|s__Bacteroidetes_bacterium_oraLO_taxon_272	Gram-negative	anaerobic	oral	0	0	0	0	0	0	0.36696	0.12576	0	0	0	0	0	0	0.15608	0	0	0	0	0	0	0	0	0	0	0.31636	0	0	0	0	0.09788	0	0	0	0	0	0	0	0	0.18278	0.19271	0	0	0	0.19222	0
k__Bacteria|p__Bacteroidetes|c__Bacteroidetes_noname|o__Bacteroidetes_noname|f__Bacteroidetes_noname|g__Bacteroidetes_noname|s__Bacteroidetes_bacterium_oraLO_taxon_272|t__GCF_000442105	Gram-negative	anaerobic	oral	0	0	0	0	0	0	0.36696	0.12576	0	0	0	0	0	0	0.15608	0	0	0	0	0	0	0	0	0	0	0.31636	0	0	0	0	0.09788	0	0	0	0	0	0	0	0	0.18278	0.19271	0	0	0	0.19222	0
k__Bacteria|p__Bacteroidetes|c__Bacteroidetes_noname|o__Bacteroidetes_noname|f__Bacteroidetes_noname|g__Bacteroidetes_noname|s__Bacteroidetes_oraLO_taxon_274	Gram-negative	anaerobic	oral	5.28775	2.57595	0	0	0	0	1.88069	0.35098	0	0	0	0	0	0	3.53121	0	0	0	0	0	0	0	0	0	0	8.34144	0	0	2.08746	0	1.80675	0	0	0	0	0	0	0	0	2.34891	7.14965	0	0	0	2.47557	0
k__Bacteria|p__Bacteroidetes|c__Bacteroidetes_noname|o__Bacteroidetes_noname|f__Bacteroidetes_noname|g__Bacteroidetes_noname|s__Bacteroidetes_oraLO_taxon_274|t__GCF_000163695	Gram-negative	anaerobic	oral	5.28775	2.57595	0	0	0	0	1.88069	0.35098	0	0	0	0	0	0	3.53121	0	0	0	0	0	0	0	0	0	0	8.34144	0	0	2.08746	0	1.80675	0	0	0	0	0	0	0	0	2.34891	7.14965	0	0	0	2.47557	0
k__Bacteria|p__Bacteroidetes|c__Bacteroidia				0.9136	0.46165	0	0	0	0	2.51955	0	0	0	0	0	0	0	1.39285	0	0	0	0	0	0	0	0	0	0	1.94797	0	0	0	0	9.12588	0	0	0	0	0	0	0	0	0.71817	0.37624	0	0	0	0	0
k__Bacteria|p__Bacteroidetes|c__Bacteroidia|o__Bacteroidales				0.9136	0.46165	0	0	0	0	2.51955	0	0	0	0	0	0	0	1.39285	0	0	0	0	0	0	0	0	0	0	1.94797	0	0	0	0	9.12588	0	0	0	0	0	0	0	0	0.71817	0.37624	0	0	0	0	0
k__Bacteria|p__Bacteroidetes|c__Bacteroidia|o__Bacteroidales|f__Porphyromonadaceae	Gram-negative	anaerobic	oral	0.9136	0.46165	0	0	0	0	0.7653	0	0	0	0	0	0	0	1.39285	0	0	0	0	0	0	0	0	0	0	1.37821	0	0	0	0	9.12588	0	0	0	0	0	0	0	0	0.38597	0.37624	0	0	0	0	0
k__Bacteria|p__Bacteroidetes|c__Bacteroidia|o__Bacteroidales|f__Porphyromonadaceae|g__Porphyromonas	Gram-negative	anaerobic	oral	0	0	0	0	0	0	0.39036	0	0	0	0	0	0	0	0	0	0	0	0	0	0	0	0	0	0	0.06127	0	0	0	0	0.48529	0	0	0	0	0	0	0	0	0.05343	0	0	0	0	0	0
k__Bacteria|p__Bacteroidetes|c__Bacteroidia|o__Bacteroidales|f__Porphyromonadaceae|g__Porphyromonas|s__Porphyromonas_endodontalis	Gram-negative	anaerobic	oral	0	0	0	0	0	0	0.39036	0	0	0	0	0	0	0	0	0	0	0	0	0	0	0	0	0	0	0	0	0	0	0	0.13194	0	0	0	0	0	0	0	0	0	0	0	0	0	0	0
k__Bacteria|p__Bacteroidetes|c__Bacteroidia|o__Bacteroidales|f__Porphyromonadaceae|g__Porphyromonas|s__Porphyromonas_endodontalis|t__GCF_000174815	Gram-negative	anaerobic	oral	0	0	0	0	0	0	0.39036	0	0	0	0	0	0	0	0	0	0	0	0	0	0	0	0	0	0	0	0	0	0	0	0.13194	0	0	0	0	0	0	0	0	0	0	0	0	0	0	0
k__Bacteria|p__Bacteroidetes|c__Bacteroidia|o__Bacteroidales|f__Porphyromonadaceae|g__Porphyromonas|s__Porphyromonas_gingivalis	Gram-negative	anaerobic	oral	0	0	0	0	0	0	0	0	0	0	0	0	0	0	0	0	0	0	0	0	0	0	0	0	0	0.06127	0	0	0	0	0.35335	0	0	0	0	0	0	0	0	0.05343	0	0	0	0	0	0
k__Bacteria|p__Bacteroidetes|c__Bacteroidia|o__Bacteroidales|f__Porphyromonadaceae|g__Porphyromonas|s__Porphyromonas_gingivalis|t__Porphyromonas_gingivalis_unclassified	Gram-negative	anaerobic	oral	0	0	0	0	0	0	0	0	0	0	0	0	0	0	0	0	0	0	0	0	0	0	0	0	0	0.06127	0	0	0	0	0.35335	0	0	0	0	0	0	0	0	0.05343	0	0	0	0	0	0
k__Bacteria|p__Bacteroidetes|c__Bacteroidia|o__Bacteroidales|f__Porphyromonadaceae|g__Tannerella	Gram-negative	anaerobic	oral	0.9136	0.46165	0	0	0	0	0.37494	0	0	0	0	0	0	0	1.39285	0	0	0	0	0	0	0	0	0	0	1.31694	0	0	0	0	8.64058	0	0	0	0	0	0	0	0	0.33253	0.37624	0	0	0	0	0
k__Bacteria|p__Bacteroidetes|c__Bacteroidia|o__Bacteroidales|f__Porphyromonadaceae|g__Tannerella|s__Tannerella_forsythia	Gram-negative	anaerobic	oral	0.9136	0.46165	0	0	0	0	0.37494	0	0	0	0	0	0	0	1.39285	0	0	0	0	0	0	0	0	0	0	1.31694	0	0	0	0	8.64058	0	0	0	0	0	0	0	0	0.33253	0.37624	0	0	0	0	0
k__Bacteria|p__Bacteroidetes|c__Bacteroidia|o__Bacteroidales|f__Porphyromonadaceae|g__Tannerella|s__Tannerella_forsythia|t__GCF_000238215	Gram-negative	anaerobic	oral	0.9136	0.46165	0	0	0	0	0.37494	0	0	0	0	0	0	0	1.39285	0	0	0	0	0	0	0	0	0	0	1.31694	0	0	0	0	8.64058	0	0	0	0	0	0	0	0	0.33253	0.37624	0	0	0	0	0
k__Bacteria|p__Bacteroidetes|c__Bacteroidia|o__Bacteroidales|f__Prevotellaceae	Gram-negative	anaerobic	oral	0	0	0	0	0	0	1.75424	0	0	0	0	0	0	0	0	0	0	0	0	0	0	0	0	0	0	0.56976	0	0	0	0	0	0	0	0	0	0	0	0	0	0.3322	0	0	0	0	0	0
k__Bacteria|p__Bacteroidetes|c__Bacteroidia|o__Bacteroidales|f__Prevotellaceae|g__Alloprevotella	Gram-negative	anaerobic	oral	0	0	0	0	0	0	0	0	0	0	0	0	0	0	0	0	0	0	0	0	0	0	0	0	0	0.09706	0	0	0	0	0	0	0	0	0	0	0	0	0	0	0	0	0	0	0	0
k__Bacteria|p__Bacteroidetes|c__Bacteroidia|o__Bacteroidales|f__Prevotellaceae|g__Alloprevotella|s__Alloprevotella_unclassified	Gram-negative	anaerobic	oral	0	0	0	0	0	0	0	0	0	0	0	0	0	0	0	0	0	0	0	0	0	0	0	0	0	0.09706	0	0	0	0	0	0	0	0	0	0	0	0	0	0	0	0	0	0	0	0
k__Bacteria|p__Bacteroidetes|c__Bacteroidia|o__Bacteroidales|f__Prevotellaceae|g__Prevotella	Gram-negative	anaerobic	oral	0	0	0	0	0	0	1.75424	0	0	0	0	0	0	0	0	0	0	0	0	0	0	0	0	0	0	0.4727	0	0	0	0	0	0	0	0	0	0	0	0	0	0.3322	0	0	0	0	0	0
k__Bacteria|p__Bacteroidetes|c__Bacteroidia|o__Bacteroidales|f__Prevotellaceae|g__Prevotella|s__Candidatus_Prevotella_conceptionensis	Gram-negative	anaerobic	oral	0	0	0	0	0	0	0	0	0	0	0	0	0	0	0	0	0	0	0	0	0	0	0	0	0	0	0	0	0	0	0	0	0	0	0	0	0	0	0	0	0	0	0	0	0	0
k__Bacteria|p__Bacteroidetes|c__Bacteroidia|o__Bacteroidales|f__Prevotellaceae|g__Prevotella|s__Candidatus_Prevotella_conceptionensis|t__GCF_000312305	Gram-negative	anaerobic	oral	0	0	0	0	0	0	0	0	0	0	0	0	0	0	0	0	0	0	0	0	0	0	0	0	0	0	0	0	0	0	0	0	0	0	0	0	0	0	0	0	0	0	0	0	0	0
k__Bacteria|p__Bacteroidetes|c__Bacteroidia|o__Bacteroidales|f__Prevotellaceae|g__Prevotella|s__Prevotella_intermedia	Gram-negative	anaerobic	oral	0	0	0	0	0	0	0	0	0	0	0	0	0	0	0	0	0	0	0	0	0	0	0	0	0	0.01495	0	0	0	0	0	0	0	0	0	0	0	0	0	0	0	0	0	0	0	0
k__Bacteria|p__Bacteroidetes|c__Bacteroidia|o__Bacteroidales|f__Prevotellaceae|g__Prevotella|s__Prevotella_intermedia|t__GCF_000261025	Gram-negative	anaerobic	oral	0	0	0	0	0	0	0	0	0	0	0	0	0	0	0	0	0	0	0	0	0	0	0	0	0	0.01495	0	0	0	0	0	0	0	0	0	0	0	0	0	0	0	0	0	0	0	0
k__Bacteria|p__Bacteroidetes|c__Bacteroidia|o__Bacteroidales|f__Prevotellaceae|g__Prevotella|s__Prevotella_loescheii	Gram-negative	anaerobic	oral	0	0	0	0	0	0	0.85101	0	0	0	0	0	0	0	0	0	0	0	0	0	0	0	0	0	0	0.37907	0	0	0	0	0	0	0	0	0	0	0	0	0	0.3322	0	0	0	0	0	0
k__Bacteria|p__Bacteroidetes|c__Bacteroidia|o__Bacteroidales|f__Prevotellaceae|g__Prevotella|s__Prevotella_loescheii|t__GCF_000378085	Gram-negative	anaerobic	oral	0	0	0	0	0	0	0.85101	0	0	0	0	0	0	0	0	0	0	0	0	0	0	0	0	0	0	0.37907	0	0	0	0	0	0	0	0	0	0	0	0	0	0.3322	0	0	0	0	0	0
k__Bacteria|p__Bacteroidetes|c__Bacteroidia|o__Bacteroidales|f__Prevotellaceae|g__Prevotella|s__Prevotella_maculosa	Gram-negative	anaerobic	oral	0	0	0	0	0	0	0	0	0	0	0	0	0	0	0	0	0	0	0	0	0	0	0	0	0	0	0	0	0	0	0	0	0	0	0	0	0	0	0	0	0	0	0	0	0	0
k__Bacteria|p__Bacteroidetes|c__Bacteroidia|o__Bacteroidales|f__Prevotellaceae|g__Prevotella|s__Prevotella_maculosa|t__Prevotella_maculosa_unclassified	Gram-negative	anaerobic	oral	0	0	0	0	0	0	0	0	0	0	0	0	0	0	0	0	0	0	0	0	0	0	0	0	0	0	0	0	0	0	0	0	0	0	0	0	0	0	0	0	0	0	0	0	0	0
k__Bacteria|p__Bacteroidetes|c__Bacteroidia|o__Bacteroidales|f__Prevotellaceae|g__Prevotella|s__Prevotella_micans	Gram-negative	anaerobic	oral	0	0	0	0	0	0	0	0	0	0	0	0	0	0	0	0	0	0	0	0	0	0	0	0	0	0	0	0	0	0	0	0	0	0	0	0	0	0	0	0	0	0	0	0	0	0
k__Bacteria|p__Bacteroidetes|c__Bacteroidia|o__Bacteroidales|f__Prevotellaceae|g__Prevotella|s__Prevotella_micans|t__Prevotella_micans_unclassified	Gram-negative	anaerobic	oral	0	0	0	0	0	0	0	0	0	0	0	0	0	0	0	0	0	0	0	0	0	0	0	0	0	0	0	0	0	0	0	0	0	0	0	0	0	0	0	0	0	0	0	0	0	0
k__Bacteria|p__Bacteroidetes|c__Bacteroidia|o__Bacteroidales|f__Prevotellaceae|g__Prevotella|s__Prevotella_pleuritidis	Gram-negative	anaerobic	oral	0	0	0	0	0	0	0	0	0	0	0	0	0	0	0	0	0	0	0	0	0	0	0	0	0	0	0	0	0	0	0	0	0	0	0	0	0	0	0	0	0	0	0	0	0	0
k__Bacteria|p__Bacteroidetes|c__Bacteroidia|o__Bacteroidales|f__Prevotellaceae|g__Prevotella|s__Prevotella_pleuritidis|t__GCF_000468135	Gram-negative	anaerobic	oral	0	0	0	0	0	0	0	0	0	0	0	0	0	0	0	0	0	0	0	0	0	0	0	0	0	0	0	0	0	0	0	0	0	0	0	0	0	0	0	0	0	0	0	0	0	0
k__Bacteria|p__Bacteroidetes|c__Bacteroidia|o__Bacteroidales|f__Prevotellaceae|g__Prevotella|s__Prevotella_saccharolytica	Gram-negative	anaerobic	oral	0	0	0	0	0	0	0.90323	0	0	0	0	0	0	0	0	0	0	0	0	0	0	0	0	0	0	0.07867	0	0	0	0	0	0	0	0	0	0	0	0	0	0	0	0	0	0	0	0
k__Bacteria|p__Bacteroidetes|c__Bacteroidia|o__Bacteroidales|f__Prevotellaceae|g__Prevotella|s__Prevotella_saccharolytica|t__GCF_000318195	Gram-negative	anaerobic	oral	0	0	0	0	0	0	0.90323	0	0	0	0	0	0	0	0	0	0	0	0	0	0	0	0	0	0	0.07867	0	0	0	0	0	0	0	0	0	0	0	0	0	0	0	0	0	0	0	0
k__Bacteria|p__Bacteroidetes|c__Cytophagia				0	0	0	0	0	0	0	0	0	0	0	0	0	0	0	0	0	0	0	0	0	0	0	0	0	0	0	0	0	0	0	0	0	0	0	0	0	0	0	0	0	0	0	0	0	0
k__Bacteria|p__Bacteroidetes|c__Cytophagia|o__Cytophagales				0	0	0	0	0	0	0	0	0	0	0	0	0	0	0	0	0	0	0	0	0	0	0	0	0	0	0	0	0	0	0	0	0	0	0	0	0	0	0	0	0	0	0	0	0	0
k__Bacteria|p__Bacteroidetes|c__Cytophagia|o__Cytophagales|f__Cytophagaceae	Gram-negative	aerobic	soil/water	0	0	0	0	0	0	0	0	0	0	0	0	0	0	0	0	0	0	0	0	0	0	0	0	0	0	0	0	0	0	0	0	0	0	0	0	0	0	0	0	0	0	0	0	0	0
k__Bacteria|p__Bacteroidetes|c__Cytophagia|o__Cytophagales|f__Cytophagaceae|g__Dyadobacter	Gram-negative	aerobic	soil/water	0	0	0	0	0	0	0	0	0	0	0	0	0	0	0	0	0	0	0	0	0	0	0	0	0	0	0	0	0	0	0	0	0	0	0	0	0	0	0	0	0	0	0	0	0	0
k__Bacteria|p__Bacteroidetes|c__Cytophagia|o__Cytophagales|f__Cytophagaceae|g__Dyadobacter|s__Dyadobacter_unclassified	Gram-negative	aerobic	soil/water	0	0	0	0	0	0	0	0	0	0	0	0	0	0	0	0	0	0	0	0	0	0	0	0	0	0	0	0	0	0	0	0	0	0	0	0	0	0	0	0	0	0	0	0	0	0
k__Bacteria|p__Bacteroidetes|c__Cytophagia|o__Cytophagales|f__Cytophagaceae|g__Pontibacter	Gram-negative	aerobic	soil/water	0	0	0	0	0	0	0	0	0	0	0	0	0	0	0	0	0	0	0	0	0	0	0	0	0	0	0	0	0	0	0	0	0	0	0	0	0	0	0	0	0	0	0	0	0	0
k__Bacteria|p__Bacteroidetes|c__Cytophagia|o__Cytophagales|f__Cytophagaceae|g__Pontibacter|s__Pontibacter_unclassified	Gram-negative	aerobic	soil/water	0	0	0	0	0	0	0	0	0	0	0	0	0	0	0	0	0	0	0	0	0	0	0	0	0	0	0	0	0	0	0	0	0	0	0	0	0	0	0	0	0	0	0	0	0	0
k__Bacteria|p__Bacteroidetes|c__Flavobacteriia				0.56062	3.39334	0	0	0	0	4.5405	0.58473	0	0	0	0	0	0	0	0	0	0	0	0	0	0	0	0	0	1.60909	0	0	2.99248	0	0	0	0	0	0	0	0	0	0	3.27742	0	0	0	0	0.39382	0
k__Bacteria|p__Bacteroidetes|c__Flavobacteriia|o__Flavobacteriales				0.56062	3.39334	0	0	0	0	4.5405	0.58473	0	0	0	0	0	0	0	0	0	0	0	0	0	0	0	0	0	1.60909	0	0	2.99248	0	0	0	0	0	0	0	0	0	0	3.27742	0	0	0	0	0.39382	0
k__Bacteria|p__Bacteroidetes|c__Flavobacteriia|o__Flavobacteriales|f__Flavobacteriaceae	Gram-negative	facultative anaerobic	oral/soil/water/animal	0.56062	3.39334	0	0	0	0	4.5405	0.58473	0	0	0	0	0	0	0	0	0	0	0	0	0	0	0	0	0	1.60909	0	0	2.99248	0	0	0	0	0	0	0	0	0	0	3.27742	0	0	0	0	0.39382	0
k__Bacteria|p__Bacteroidetes|c__Flavobacteriia|o__Flavobacteriales|f__Flavobacteriaceae|g__Capnocytophaga	Gram-negative	facultative anaerobic	oral	0.56062	3.39334	0	0	0	0	4.5405	0.58473	0	0	0	0	0	0	0	0	0	0	0	0	0	0	0	0	0	1.60909	0	0	2.99248	0	0	0	0	0	0	0	0	0	0	3.27742	0	0	0	0	0.39382	0
k__Bacteria|p__Bacteroidetes|c__Flavobacteriia|o__Flavobacteriales|f__Flavobacteriaceae|g__Capnocytophaga|s__Capnocytophaga_gingivalis	Gram-negative	facultative anaerobic	oral	0	0.396	0	0	0	0	0.3984	0.38208	0	0	0	0	0	0	0	0	0	0	0	0	0	0	0	0	0	0.0453	0	0	0	0	0	0	0	0	0	0	0	0	0	1.07305	0	0	0	0	0	0
k__Bacteria|p__Bacteroidetes|c__Flavobacteriia|o__Flavobacteriales|f__Flavobacteriaceae|g__Capnocytophaga|s__Capnocytophaga_gingivalis|t__GCF_000174755	Gram-negative	facultative anaerobic	oral	0	0.396	0	0	0	0	0.3984	0.38208	0	0	0	0	0	0	0	0	0	0	0	0	0	0	0	0	0	0.0453	0	0	0	0	0	0	0	0	0	0	0	0	0	1.07305	0	0	0	0	0	0
k__Bacteria|p__Bacteroidetes|c__Flavobacteriia|o__Flavobacteriales|f__Flavobacteriaceae|g__Capnocytophaga|s__Capnocytophaga_granulosa	Gram-negative	facultative anaerobic	oral	0	0	0	0	0	0	0.45968	0	0	0	0	0	0	0	0	0	0	0	0	0	0	0	0	0	0	0	0	0	0.15066	0	0	0	0	0	0	0	0	0	0	0.2657	0	0	0	0	0	0
k__Bacteria|p__Bacteroidetes|c__Flavobacteriia|o__Flavobacteriales|f__Flavobacteriaceae|g__Capnocytophaga|s__Capnocytophaga_granulosa|t__GCF_000411115	Gram-negative	facultative anaerobic	oral	0	0	0	0	0	0	0.45968	0	0	0	0	0	0	0	0	0	0	0	0	0	0	0	0	0	0	0	0	0	0.15066	0	0	0	0	0	0	0	0	0	0	0.2657	0	0	0	0	0	0
k__Bacteria|p__Bacteroidetes|c__Flavobacteriia|o__Flavobacteriales|f__Flavobacteriaceae|g__Capnocytophaga|s__Capnocytophaga_ochracea	Gram-negative	facultative anaerobic	oral	0	0.03326	0	0	0	0	0	0	0	0	0	0	0	0	0	0	0	0	0	0	0	0	0	0	0	0	0	0	0	0	0	0	0	0	0	0	0	0	0	0.28288	0	0	0	0	0	0
k__Bacteria|p__Bacteroidetes|c__Flavobacteriia|o__Flavobacteriales|f__Flavobacteriaceae|g__Capnocytophaga|s__Capnocytophaga_ochracea|t__Capnocytophaga_ochracea_unclassified	Gram-negative	facultative anaerobic	oral	0	0.03326	0	0	0	0	0	0	0	0	0	0	0	0	0	0	0	0	0	0	0	0	0	0	0	0	0	0	0	0	0	0	0	0	0	0	0	0	0	0.28288	0	0	0	0	0	0
k__Bacteria|p__Bacteroidetes|c__Flavobacteriia|o__Flavobacteriales|f__Flavobacteriaceae|g__Capnocytophaga|s__Capnocytophaga_unclassified	Gram-negative	facultative anaerobic	oral	0.56062	2.96409	0	0	0	0	3.68241	0.20265	0	0	0	0	0	0	0	0	0	0	0	0	0	0	0	0	0	1.56379	0	0	2.84182	0	0	0	0	0	0	0	0	0	0	1.6558	0	0	0	0	0.39382	0
k__Bacteria|p__Bacteroidetes|c__Flavobacteriia|o__Flavobacteriales|f__Flavobacteriaceae|g__Cellulophaga	Gram-negative	facultative anaerobic	soil/water	0	0	0	0	0	0	0	0	0	0	0	0	0	0	0	0	0	0	0	0	0	0	0	0	0	0	0	0	0	0	0	0	0	0	0	0	0	0	0	0	0	0	0	0	0	0
k__Bacteria|p__Bacteroidetes|c__Flavobacteriia|o__Flavobacteriales|f__Flavobacteriaceae|g__Cellulophaga|s__Cellulophaga_unclassified	Gram-negative	facultative anaerobic	soil/water	0	0	0	0	0	0	0	0	0	0	0	0	0	0	0	0	0	0	0	0	0	0	0	0	0	0	0	0	0	0	0	0	0	0	0	0	0	0	0	0	0	0	0	0	0	0
k__Bacteria|p__Bacteroidetes|c__Flavobacteriia|o__Flavobacteriales|f__Flavobacteriaceae|g__Chryseobacterium	Gram-negative	aerobic	soil/water	0	0	0	0	0	0	0	0	0	0	0	0	0	0	0	0	0	0	0	0	0	0	0	0	0	0	0	0	0	0	0	0	0	0	0	0	0	0	0	0	0	0	0	0	0	0
k__Bacteria|p__Bacteroidetes|c__Flavobacteriia|o__Flavobacteriales|f__Flavobacteriaceae|g__Chryseobacterium|s__Chryseobacterium_taeanense	Gram-negative	aerobic	soil/water	0	0	0	0	0	0	0	0	0	0	0	0	0	0	0	0	0	0	0	0	0	0	0	0	0	0	0	0	0	0	0	0	0	0	0	0	0	0	0	0	0	0	0	0	0	0
k__Bacteria|p__Bacteroidetes|c__Flavobacteriia|o__Flavobacteriales|f__Flavobacteriaceae|g__Chryseobacterium|s__Chryseobacterium_taeanense|t__GCF_000304615	Gram-negative	aerobic	soil/water	0	0	0	0	0	0	0	0	0	0	0	0	0	0	0	0	0	0	0	0	0	0	0	0	0	0	0	0	0	0	0	0	0	0	0	0	0	0	0	0	0	0	0	0	0	0
k__Bacteria|p__Bacteroidetes|c__Flavobacteriia|o__Flavobacteriales|f__Flavobacteriaceae|g__Myroides	Gram-negative	aerobic	soil/water	0	0	0	0	0	0	0	0	0	0	0	0	0	0	0	0	0	0	0	0	0	0	0	0	0	0	0	0	0	0	0	0	0	0	0	0	0	0	0	0	0	0	0	0	0	0
k__Bacteria|p__Bacteroidetes|c__Flavobacteriia|o__Flavobacteriales|f__Flavobacteriaceae|g__Myroides|s__Myroides_unclassified	Gram-negative	aerobic	soil/water	0	0	0	0	0	0	0	0	0	0	0	0	0	0	0	0	0	0	0	0	0	0	0	0	0	0	0	0	0	0	0	0	0	0	0	0	0	0	0	0	0	0	0	0	0	0
k__Bacteria|p__Bacteroidetes|c__Flavobacteriia|o__Flavobacteriales|f__Flavobacteriaceae|g__Riemerella	Gram-negative	aerobic	animal	0	0	0	0	0	0	0	0	0	0	0	0	0	0	0	0	0	0	0	0	0	0	0	0	0	0	0	0	0	0	0	0	0	0	0	0	0	0	0	0	0	0	0	0	0	0
k__Bacteria|p__Bacteroidetes|c__Flavobacteriia|o__Flavobacteriales|f__Flavobacteriaceae|g__Riemerella|s__Riemerella_unclassified	Gram-negative	aerobic	animal	0	0	0	0	0	0	0	0	0	0	0	0	0	0	0	0	0	0	0	0	0	0	0	0	0	0	0	0	0	0	0	0	0	0	0	0	0	0	0	0	0	0	0	0	0	0
k__Bacteria|p__Bacteroidetes|c__Flavobacteriia|o__Flavobacteriales|f__Flavobacteriales_noname	Gram-negative	aerobic	soil/water	0	0	0	0	0	0	0	0	0	0	0	0	0	0	0	0	0	0	0	0	0	0	0	0	0	0	0	0	0	0	0	0	0	0	0	0	0	0	0	0	0	0	0	0	0	0
k__Bacteria|p__Bacteroidetes|c__Flavobacteriia|o__Flavobacteriales|f__Flavobacteriales_noname|g__Candidatus_Sulcia	Gram-negative	aerobic	soil/water	0	0	0	0	0	0	0	0	0	0	0	0	0	0	0	0	0	0	0	0	0	0	0	0	0	0	0	0	0	0	0	0	0	0	0	0	0	0	0	0	0	0	0	0	0	0
k__Bacteria|p__Bacteroidetes|c__Flavobacteriia|o__Flavobacteriales|f__Flavobacteriales_noname|g__Candidatus_Sulcia|s__Candidatus_Sulcia_muelleri	Gram-negative	aerobic	soil/water	0	0	0	0	0	0	0	0	0	0	0	0	0	0	0	0	0	0	0	0	0	0	0	0	0	0	0	0	0	0	0	0	0	0	0	0	0	0	0	0	0	0	0	0	0	0
k__Bacteria|p__Bacteroidetes|c__Flavobacteriia|o__Flavobacteriales|f__Flavobacteriales_noname|g__Candidatus_Sulcia|s__Candidatus_Sulcia_muelleri|t__Candidatus_Sulcia_muelleri_unclassified	Gram-negative	aerobic	soil/water	0	0	0	0	0	0	0	0	0	0	0	0	0	0	0	0	0	0	0	0	0	0	0	0	0	0	0	0	0	0	0	0	0	0	0	0	0	0	0	0	0	0	0	0	0	0
k__Bacteria|p__Bacteroidetes|c__Flavobacteriia|o__Flavobacteriales|f__Flavobacteriales_noname|g__Flavobacteriales_noname	Gram-negative	aerobic	soil/water	0	0	0	0	0	0	0	0	0	0	0	0	0	0	0	0	0	0	0	0	0	0	0	0	0	0	0	0	0	0	0	0	0	0	0	0	0	0	0	0	0	0	0	0	0	0
k__Bacteria|p__Bacteroidetes|c__Flavobacteriia|o__Flavobacteriales|f__Flavobacteriales_noname|g__Flavobacteriales_noname|s__Flavobacteria_bacterium_BAL38	Gram-negative	aerobic	soil/water	0	0	0	0	0	0	0	0	0	0	0	0	0	0	0	0	0	0	0	0	0	0	0	0	0	0	0	0	0	0	0	0	0	0	0	0	0	0	0	0	0	0	0	0	0	0
k__Bacteria|p__Bacteroidetes|c__Flavobacteriia|o__Flavobacteriales|f__Flavobacteriales_noname|g__Flavobacteriales_noname|s__Flavobacteria_bacterium_BAL38|t__GCF_000169355	Gram-negative	aerobic	soil/water	0	0	0	0	0	0	0	0	0	0	0	0	0	0	0	0	0	0	0	0	0	0	0	0	0	0	0	0	0	0	0	0	0	0	0	0	0	0	0	0	0	0	0	0	0	0
k__Bacteria|p__Bacteroidetes|c__Sphingobacteriia				0	0	0	0	0	0	0	0	0	0	0	0	0	0	0	0	0	0	0	0	0	0	0	0	0	0	0	0	0	0	0	0	0	0	0	0	0	0	0	0	0	0	0.51501	0	0.20871	0
k__Bacteria|p__Bacteroidetes|c__Sphingobacteriia|o__Sphingobacteriales				0	0	0	0	0	0	0	0	0	0	0	0	0	0	0	0	0	0	0	0	0	0	0	0	0	0	0	0	0	0	0	0	0	0	0	0	0	0	0	0	0	0	0.51501	0	0.20871	0
k__Bacteria|p__Bacteroidetes|c__Sphingobacteriia|o__Sphingobacteriales|f__Sphingobacteriaceae	Gram-negative	aerobic	soil/water	0	0	0	0	0	0	0	0	0	0	0	0	0	0	0	0	0	0	0	0	0	0	0	0	0	0	0	0	0	0	0	0	0	0	0	0	0	0	0	0	0	0	0	0	0	0
k__Bacteria|p__Bacteroidetes|c__Sphingobacteriia|o__Sphingobacteriales|f__Sphingobacteriaceae|g__Pedobacter	Gram-negative	aerobic	soil/water	0	0	0	0	0	0	0	0	0	0	0	0	0	0	0	0	0	0	0	0	0	0	0	0	0	0	0	0	0	0	0	0	0	0	0	0	0	0	0	0	0	0	0	0	0	0
k__Bacteria|p__Bacteroidetes|c__Sphingobacteriia|o__Sphingobacteriales|f__Sphingobacteriaceae|g__Pedobacter|s__Pedobacter_unclassified	Gram-negative	aerobic	soil/water	0	0	0	0	0	0	0	0	0	0	0	0	0	0	0	0	0	0	0	0	0	0	0	0	0	0	0	0	0	0	0	0	0	0	0	0	0	0	0	0	0	0	0	0	0	0
k__Bacteria|p__Bacteroidetes|c__Sphingobacteriia|o__Sphingobacteriales|f__Sphingobacteriales_noname	Gram-negative	aerobic	soil/water	0	0	0	0	0	0	0	0	0	0	0	0	0	0	0	0	0	0	0	0	0	0	0	0	0	0	0	0	0	0	0	0	0	0	0	0	0	0	0	0	0	0	0.51501	0	0.20871	0
k__Bacteria|p__Bacteroidetes|c__Sphingobacteriia|o__Sphingobacteriales|f__Sphingobacteriales_noname|g__Niabella	Gram-negative	aerobic	soil/water	0	0	0	0	0	0	0	0	0	0	0	0	0	0	0	0	0	0	0	0	0	0	0	0	0	0	0	0	0	0	0	0	0	0	0	0	0	0	0	0	0	0	0.51501	0	0.20871	0
k__Bacteria|p__Bacteroidetes|c__Sphingobacteriia|o__Sphingobacteriales|f__Sphingobacteriales_noname|g__Niabella|s__Niabella_unclassified	Gram-negative	aerobic	soil/water	0	0	0	0	0	0	0	0	0	0	0	0	0	0	0	0	0	0	0	0	0	0	0	0	0	0	0	0	0	0	0	0	0	0	0	0	0	0	0	0	0	0	0.51501	0	0.20871	0
k__Bacteria|p__Bacteroidetes|c__Sphingobacteriia|o__Sphingobacteriales|f__Sphingobacteriales_noname|g__Niastella	Gram-negative	aerobic	soil/water	0	0	0	0	0	0	0	0	0	0	0	0	0	0	0	0	0	0	0	0	0	0	0	0	0	0	0	0	0	0	0	0	0	0	0	0	0	0	0	0	0	0	0	0	0	0
k__Bacteria|p__Bacteroidetes|c__Sphingobacteriia|o__Sphingobacteriales|f__Sphingobacteriales_noname|g__Niastella|s__Niastella_koreensis	Gram-negative	aerobic	soil/water	0	0	0	0	0	0	0	0	0	0	0	0	0	0	0	0	0	0	0	0	0	0	0	0	0	0	0	0	0	0	0	0	0	0	0	0	0	0	0	0	0	0	0	0	0	0
k__Bacteria|p__Bacteroidetes|c__Sphingobacteriia|o__Sphingobacteriales|f__Sphingobacteriales_noname|g__Niastella|s__Niastella_koreensis|t__GCF_000246855	Gram-negative	aerobic	soil/water	0	0	0	0	0	0	0	0	0	0	0	0	0	0	0	0	0	0	0	0	0	0	0	0	0	0	0	0	0	0	0	0	0	0	0	0	0	0	0	0	0	0	0	0	0	0
k__Bacteria|p__Candidatus_Saccharibacteria				1.11496	0	0	0	0	0	0.40881	0.40556	0	0	0	0	0	0	0.66126	0	0	0	0	0	0	0	0	0	0	2.08629	0	0	0	0	0.21204	0	0	0	0	0	0	0	0	0.63305	0.07071	0	0	0	0.80222	0
k__Bacteria|p__Candidatus_Saccharibacteria|c__Candidatus_Saccharibacteria_noname				1.11496	0	0	0	0	0	0.40881	0.40556	0	0	0	0	0	0	0.66126	0	0	0	0	0	0	0	0	0	0	2.08629	0	0	0	0	0.21204	0	0	0	0	0	0	0	0	0.63305	0.07071	0	0	0	0.80222	0
k__Bacteria|p__Candidatus_Saccharibacteria|c__Candidatus_Saccharibacteria_noname|o__Candidatus_Saccharibacteria_noname				1.11496	0	0	0	0	0	0.40881	0.40556	0	0	0	0	0	0	0.66126	0	0	0	0	0	0	0	0	0	0	2.08629	0	0	0	0	0.21204	0	0	0	0	0	0	0	0	0.63305	0.07071	0	0	0	0.80222	0
k__Bacteria|p__Candidatus_Saccharibacteria|c__Candidatus_Saccharibacteria_noname|o__Candidatus_Saccharibacteria_noname|f__Candidatus_Saccharibacteria_noname	?	?	soil/water	1.11496	0	0	0	0	0	0.40881	0.40556	0	0	0	0	0	0	0.66126	0	0	0	0	0	0	0	0	0	0	2.08629	0	0	0	0	0.21204	0	0	0	0	0	0	0	0	0.63305	0.07071	0	0	0	0.80222	0
k__Bacteria|p__Candidatus_Saccharibacteria|c__Candidatus_Saccharibacteria_noname|o__Candidatus_Saccharibacteria_noname|f__Candidatus_Saccharibacteria_noname|g__Candidatus_Saccharibacteria_noname	?	?	soil/water	0	0	0	0	0	0	0.40881	0.27669	0	0	0	0	0	0	0	0	0	0	0	0	0	0	0	0	0	1.39058	0	0	0	0	0	0	0	0	0	0	0	0	0	0.27372	0	0	0	0	0.24962	0
k__Bacteria|p__Candidatus_Saccharibacteria|c__Candidatus_Saccharibacteria_noname|o__Candidatus_Saccharibacteria_noname|f__Candidatus_Saccharibacteria_noname|g__Candidatus_Saccharibacteria_noname_unclassified	?	?	soil/water	1.11496	0	0	0	0	0	0	0.12888	0	0	0	0	0	0	0.66126	0	0	0	0	0	0	0	0	0	0	0.69571	0	0	0	0	0.21204	0	0	0	0	0	0	0	0	0.35932	0.07071	0	0	0	0.5526	0
k__Bacteria|p__Candidatus_Saccharibacteria|c__Candidatus_Saccharibacteria_noname|o__Candidatus_Saccharibacteria_noname|f__Candidatus_Saccharibacteria_noname|g__Candidatus_Saccharibacteria_noname|s__candidate_division_TM7_single_celLO_isolate_TM7b	?	?	soil/water	0	0	0	0	0	0	0	0	0	0	0	0	0	0	0	0	0	0	0	0	0	0	0	0	0	0.49536	0	0	0	0	0	0	0	0	0	0	0	0	0	0.05863	0	0	0	0	0	0
k__Bacteria|p__Candidatus_Saccharibacteria|c__Candidatus_Saccharibacteria_noname|o__Candidatus_Saccharibacteria_noname|f__Candidatus_Saccharibacteria_noname|g__Candidatus_Saccharibacteria_noname|s__candidate_division_TM7_single_celLO_isolate_TM7b|t__GCF_000170655	?	?	soil/water	0	0	0	0	0	0	0	0	0	0	0	0	0	0	0	0	0	0	0	0	0	0	0	0	0	0.49536	0	0	0	0	0	0	0	0	0	0	0	0	0	0.05863	0	0	0	0	0	0
k__Bacteria|p__Candidatus_Saccharibacteria|c__Candidatus_Saccharibacteria_noname|o__Candidatus_Saccharibacteria_noname|f__Candidatus_Saccharibacteria_noname|g__Candidatus_Saccharibacteria_noname|s__candidate_division_TM7_single_celLO_isolate_TM7c	?	?	soil/water	0	0	0	0	0	0	0.40881	0.27669	0	0	0	0	0	0	0	0	0	0	0	0	0	0	0	0	0	0.89522	0	0	0	0	0	0	0	0	0	0	0	0	0	0.2151	0	0	0	0	0.24962	0
k__Bacteria|p__Candidatus_Saccharibacteria|c__Candidatus_Saccharibacteria_noname|o__Candidatus_Saccharibacteria_noname|f__Candidatus_Saccharibacteria_noname|g__Candidatus_Saccharibacteria_noname|s__candidate_division_TM7_single_celLO_isolate_TM7c|t__GCF_000170675	?	?	soil/water	0	0	0	0	0	0	0.40881	0.27669	0	0	0	0	0	0	0	0	0	0	0	0	0	0	0	0	0	0.89522	0	0	0	0	0	0	0	0	0	0	0	0	0	0.2151	0	0	0	0	0.24962	0
k__Bacteria|p__Chlamydiae				0	0	0	0	0	0	0	0	0	0	0	0	0	0	0	0	0	0	0	0	0	0	0	0	0	0	0	0	0	0	0	0	0	0	0	0	0	0	0	0	0	0	0	0	0	0
k__Bacteria|p__Chlamydiae|c__Chlamydiia				0	0	0	0	0	0	0	0	0	0	0	0	0	0	0	0	0	0	0	0	0	0	0	0	0	0	0	0	0	0	0	0	0	0	0	0	0	0	0	0	0	0	0	0	0	0
k__Bacteria|p__Chlamydiae|c__Chlamydiia|o__Chlamydiales				0	0	0	0	0	0	0	0	0	0	0	0	0	0	0	0	0	0	0	0	0	0	0	0	0	0	0	0	0	0	0	0	0	0	0	0	0	0	0	0	0	0	0	0	0	0
k__Bacteria|p__Chlamydiae|c__Chlamydiia|o__Chlamydiales|f__Chlamydiaceae	Gram-negative	anaerobic	pathogen	0	0	0	0	0	0	0	0	0	0	0	0	0	0	0	0	0	0	0	0	0	0	0	0	0	0	0	0	0	0	0	0	0	0	0	0	0	0	0	0	0	0	0	0	0	0
k__Bacteria|p__Chlamydiae|c__Chlamydiia|o__Chlamydiales|f__Chlamydiaceae|g__Chlamydophila	Gram-negative	anaerobic	pathogen	0	0	0	0	0	0	0	0	0	0	0	0	0	0	0	0	0	0	0	0	0	0	0	0	0	0	0	0	0	0	0	0	0	0	0	0	0	0	0	0	0	0	0	0	0	0
k__Bacteria|p__Chlamydiae|c__Chlamydiia|o__Chlamydiales|f__Chlamydiaceae|g__Chlamydophila|s__Chlamydophila_unclassified	Gram-negative	anaerobic	pathogen	0	0	0	0	0	0	0	0	0	0	0	0	0	0	0	0	0	0	0	0	0	0	0	0	0	0	0	0	0	0	0	0	0	0	0	0	0	0	0	0	0	0	0	0	0	0
k__Bacteria|p__Chlorobi				0.2456	0	0	0	0	0	0	0	0	0	0	0	0	0	0	0	0	0	0	0	0	0	0	0	0	0	0	0	0	1.23215	0	0	0	0	0	1.23654	0	0	0	0	0	0	0	0	0.71795	0
k__Bacteria|p__Chlorobi|c__Chlorobia				0.2456	0	0	0	0	0	0	0	0	0	0	0	0	0	0	0	0	0	0	0	0	0	0	0	0	0	0	0	0	1.23215	0	0	0	0	0	1.23654	0	0	0	0	0	0	0	0	0.71795	0
k__Bacteria|p__Chlorobi|c__Chlorobia|o__Chlorobiales				0.2456	0	0	0	0	0	0	0	0	0	0	0	0	0	0	0	0	0	0	0	0	0	0	0	0	0	0	0	0	1.23215	0	0	0	0	0	1.23654	0	0	0	0	0	0	0	0	0.71795	0
k__Bacteria|p__Chlorobi|c__Chlorobia|o__Chlorobiales|f__Chlorobiaceae	Gram-negative	anaerobic	soil/water	0.2456	0	0	0	0	0	0	0	0	0	0	0	0	0	0	0	0	0	0	0	0	0	0	0	0	0	0	0	0	1.23215	0	0	0	0	0	1.23654	0	0	0	0	0	0	0	0	0.71795	0
k__Bacteria|p__Chlorobi|c__Chlorobia|o__Chlorobiales|f__Chlorobiaceae|g__Chlorobium	Gram-negative	anaerobic	soil/water	0.2456	0	0	0	0	0	0	0	0	0	0	0	0	0	0	0	0	0	0	0	0	0	0	0	0	0	0	0	0	1.23215	0	0	0	0	0	1.23654	0	0	0	0	0	0	0	0	0.71795	0
k__Bacteria|p__Chlorobi|c__Chlorobia|o__Chlorobiales|f__Chlorobiaceae|g__Chlorobium|s__Chlorobium_phaeobacteroides	Gram-negative	anaerobic	soil/water	0.2456	0	0	0	0	0	0	0	0	0	0	0	0	0	0	0	0	0	0	0	0	0	0	0	0	0	0	0	0	1.23215	0	0	0	0	0	1.23654	0	0	0	0	0	0	0	0	0.71795	0
k__Bacteria|p__Chlorobi|c__Chlorobia|o__Chlorobiales|f__Chlorobiaceae|g__Chlorobium|s__Chlorobium_phaeobacteroides|t__Chlorobium_phaeobacteroides_unclassified	Gram-negative	anaerobic	soil/water	0.2456	0	0	0	0	0	0	0	0	0	0	0	0	0	0	0	0	0	0	0	0	0	0	0	0	0	0	0	0	1.23215	0	0	0	0	0	1.23654	0	0	0	0	0	0	0	0	0.71795	0
k__Bacteria|p__Deinococcus_Thermus				0	0	0	0	0	0	0	0	0	0	14.5844	1.47765	0	0	0	0	0	0	0	4.03713	0	0	0	0	0	0	0	0	0	1.6137	0.46831	0	0	1.26114	0	0	0	0	0	0	0.3196	2.58995	3.30873	1.64163	0	4.12109
k__Bacteria|p__Deinococcus_Thermus|c__Deinococci				0	0	0	0	0	0	0	0	0	0	14.5844	1.47765	0	0	0	0	0	0	0	4.03713	0	0	0	0	0	0	0	0	0	1.6137	0.46831	0	0	1.26114	0	0	0	0	0	0	0.3196	2.58995	3.30873	1.64163	0	4.12109
k__Bacteria|p__Deinococcus_Thermus|c__Deinococci|o__Deinococcales				0	0	0	0	0	0	0	0	0	0	14.5844	1.47765	0	0	0	0	0	0	0	4.03713	0	0	0	0	0	0	0	0	0	1.6137	0.46831	0	0	1.26114	0	0	0	0	0	0	0.3196	2.58995	3.30873	1.64163	0	4.12109
k__Bacteria|p__Deinococcus_Thermus|c__Deinococci|o__Deinococcales|f__Deinococcaceae	Gram-positive	aerobic	soil	0	0	0	0	0	0	0	0	0	0	14.5844	1.47765	0	0	0	0	0	0	0	4.03713	0	0	0	0	0	0	0	0	0	1.6137	0.46831	0	0	1.26114	0	0	0	0	0	0	0.3196	2.58995	3.30873	1.64163	0	4.12109
k__Bacteria|p__Deinococcus_Thermus|c__Deinococci|o__Deinococcales|f__Deinococcaceae|g__Deinococcus	Gram-positive	aerobic	soil	0	0	0	0	0	0	0	0	0	0	14.5844	1.47765	0	0	0	0	0	0	0	4.03713	0	0	0	0	0	0	0	0	0	1.6137	0.46831	0	0	1.26114	0	0	0	0	0	0	0.3196	2.58995	3.30873	1.64163	0	4.12109
k__Bacteria|p__Deinococcus_Thermus|c__Deinococci|o__Deinococcales|f__Deinococcaceae|g__Deinococcus|s__Deinococcus_unclassified	Gram-positive	aerobic	soil	0	0	0	0	0	0	0	0	0	0	14.5844	1.47765	0	0	0	0	0	0	0	4.03713	0	0	0	0	0	0	0	0	0	1.6137	0.46831	0	0	1.26114	0	0	0	0	0	0	0.3196	2.58995	3.30873	1.64163	0	4.12109
k__Bacteria|p__Deinococcus_Thermus|c__Deinococci|o__Deinococcales|f__Deinococcales_unclassified	Gram-positive	aerobic	soil	0	0	0	0	0	0	0	0	0	0	0	0	0	0	0	0	0	0	0	0	0	0	0	0	0	0	0	0	0	0	0	0	0	0	0	0	0	0	0	0	0	0	0	0	0	0
k__Bacteria|p__Deinococcus_Thermus|c__Deinococci|o__Thermales	Gram-positive	aerobic	soil	0	0	0	0	0	0	0	0	0	0	0	0	0	0	0	0	0	0	0	0	0	0	0	0	0	0	0	0	0	0	0	0	0	0	0	0	0	0	0	0	0	0	0	0	0	0
k__Bacteria|p__Deinococcus_Thermus|c__Deinococci|o__Thermales|f__Thermaceae	Gram-positive	aerobic	soil	0	0	0	0	0	0	0	0	0	0	0	0	0	0	0	0	0	0	0	0	0	0	0	0	0	0	0	0	0	0	0	0	0	0	0	0	0	0	0	0	0	0	0	0	0	0
k__Bacteria|p__Deinococcus_Thermus|c__Deinococci|o__Thermales|f__Thermaceae|g__Thermus	Gram-positive	aerobic	soil	0	0	0	0	0	0	0	0	0	0	0	0	0	0	0	0	0	0	0	0	0	0	0	0	0	0	0	0	0	0	0	0	0	0	0	0	0	0	0	0	0	0	0	0	0	0
k__Bacteria|p__Deinococcus_Thermus|c__Deinococci|o__Thermales|f__Thermaceae|g__Thermus|s__Thermus_unclassified	Gram-positive	aerobic	soil	0	0	0	0	0	0	0	0	0	0	0	0	0	0	0	0	0	0	0	0	0	0	0	0	0	0	0	0	0	0	0	0	0	0	0	0	0	0	0	0	0	0	0	0	0	0
k__Bacteria|p__Firmicutes				10.0167	74.9438	0	37.1848	0	0	40.1771	34.8178	0	0	0	35.4377	0	6.29486	6.3767	1.54791	0	11.6639	0	0	0	1.13982	0	0	0	13.5979	4.93525	0	0.59383	0	21.241	0	1.81872	16.6141	0	0	0	4.22976	0	9.48239	6.02964	3.49219	2.23068	44.7045	2.7051	0
k__Bacteria|p__Firmicutes|c__Bacilli				0	0.06854	0	0	0	0	34.6198	31.2439	0	0	0	0	0	0	0	0	0	0	0	0	0	0	0	0	0	2.41936	0	0	0	0	0	0	0	0	0	0	0	1.69342	0	7.60764	0	0	0	0	1.03429	0
k__Bacteria|p__Firmicutes|c__Bacilli|o__Bacillales				0	0	0	0	0	0	1.18138	1.57974	0	0	0	0	0	0	0	0	0	0	0	0	0	0	0	0	0	0.49722	0	0	0	0	0	0	0	0	0	0	0	0	0	0.81765	0	0	0	0	0	0
k__Bacteria|p__Firmicutes|c__Bacilli|o__Bacillales|f__Alicyclobacillaceae	Gram-positive	aerobic	soil	0	0	0	0	0	0	0	0	0	0	0	0	0	0	0	0	0	0	0	0	0	0	0	0	0	0	0	0	0	0	0	0	0	0	0	0	0	0	0	0	0	0	0	0	0	0
k__Bacteria|p__Firmicutes|c__Bacilli|o__Bacillales|f__Alicyclobacillaceae|g__Alicyclobacillus	Gram-positive	aerobic	soil	0	0	0	0	0	0	0	0	0	0	0	0	0	0	0	0	0	0	0	0	0	0	0	0	0	0	0	0	0	0	0	0	0	0	0	0	0	0	0	0	0	0	0	0	0	0
k__Bacteria|p__Firmicutes|c__Bacilli|o__Bacillales|f__Alicyclobacillaceae|g__Alicyclobacillus|s__Alicyclobacillus_unclassified	Gram-positive	aerobic	soil	0	0	0	0	0	0	0	0	0	0	0	0	0	0	0	0	0	0	0	0	0	0	0	0	0	0	0	0	0	0	0	0	0	0	0	0	0	0	0	0	0	0	0	0	0	0
k__Bacteria|p__Firmicutes|c__Bacilli|o__Bacillales|f__Bacillaceae	Gram-positive	aerobic	soil	0	0	0	0	0	0	0	0	0	0	0	0	0	0	0	0	0	0	0	0	0	0	0	0	0	0	0	0	0	0	0	0	0	0	0	0	0	0	0	0	0	0	0	0	0	0
k__Bacteria|p__Firmicutes|c__Bacilli|o__Bacillales|f__Bacillaceae|g__Bacillus	Gram-positive	aerobic	soil	0	0	0	0	0	0	0	0	0	0	0	0	0	0	0	0	0	0	0	0	0	0	0	0	0	0	0	0	0	0	0	0	0	0	0	0	0	0	0	0	0	0	0	0	0	0
k__Bacteria|p__Firmicutes|c__Bacilli|o__Bacillales|f__Bacillaceae|g__Bacillus|s__Bacillus_cereus_thuringiensis	Gram-positive	aerobic	soil	0	0	0	0	0	0	0	0	0	0	0	0	0	0	0	0	0	0	0	0	0	0	0	0	0	0	0	0	0	0	0	0	0	0	0	0	0	0	0	0	0	0	0	0	0	0
k__Bacteria|p__Firmicutes|c__Bacilli|o__Bacillales|f__Bacillaceae|g__Bacillus|s__Bacillus_cereus_thuringiensis|t__Bacillus_cereus_thuringiensis_unclassified	Gram-positive	aerobic	soil	0	0	0	0	0	0	0	0	0	0	0	0	0	0	0	0	0	0	0	0	0	0	0	0	0	0	0	0	0	0	0	0	0	0	0	0	0	0	0	0	0	0	0	0	0	0
k__Bacteria|p__Firmicutes|c__Bacilli|o__Bacillales|f__Bacillales_noname	Gram-positive	aerobic	oral	0	0	0	0	0	0	1.18138	1.57974	0	0	0	0	0	0	0	0	0	0	0	0	0	0	0	0	0	0.49722	0	0	0	0	0	0	0	0	0	0	0	0	0	0.81765	0	0	0	0	0	0
k__Bacteria|p__Firmicutes|c__Bacilli|o__Bacillales|f__Bacillales_noname|g__Exiguobacterium	Gram-positive	aerobic	soil	0	0	0	0	0	0	0	0	0	0	0	0	0	0	0	0	0	0	0	0	0	0	0	0	0	0	0	0	0	0	0	0	0	0	0	0	0	0	0	0	0	0	0	0	0	0
k__Bacteria|p__Firmicutes|c__Bacilli|o__Bacillales|f__Bacillales_noname|g__Exiguobacterium|s__Exiguobacterium_sibiricum	Gram-positive	aerobic	soil	0	0	0	0	0	0	0	0	0	0	0	0	0	0	0	0	0	0	0	0	0	0	0	0	0	0	0	0	0	0	0	0	0	0	0	0	0	0	0	0	0	0	0	0	0	0
k__Bacteria|p__Firmicutes|c__Bacilli|o__Bacillales|f__Bacillales_noname|g__Exiguobacterium|s__Exiguobacterium_sibiricum|t__GCF_000019905	Gram-positive	aerobic	soil	0	0	0	0	0	0	0	0	0	0	0	0	0	0	0	0	0	0	0	0	0	0	0	0	0	0	0	0	0	0	0	0	0	0	0	0	0	0	0	0	0	0	0	0	0	0
k__Bacteria|p__Firmicutes|c__Bacilli|o__Bacillales|f__Bacillales_noname|g__Exiguobacterium|s__Exiguobacterium_unclassified	Gram-positive	aerobic	soil	0	0	0	0	0	0	0	0	0	0	0	0	0	0	0	0	0	0	0	0	0	0	0	0	0	0	0	0	0	0	0	0	0	0	0	0	0	0	0	0	0	0	0	0	0	0
k__Bacteria|p__Firmicutes|c__Bacilli|o__Bacillales|f__Bacillales_noname|g__Gemella	Gram-positive	aerobic	oral	0	0	0	0	0	0	1.18138	1.57974	0	0	0	0	0	0	0	0	0	0	0	0	0	0	0	0	0	0.49722	0	0	0	0	0	0	0	0	0	0	0	0	0	0.81765	0	0	0	0	0	0
k__Bacteria|p__Firmicutes|c__Bacilli|o__Bacillales|f__Bacillales_noname|g__Gemella|s__Gemella_morbillorum	Gram-positive	aerobic	oral	0	0	0	0	0	0	1.18138	1.57974	0	0	0	0	0	0	0	0	0	0	0	0	0	0	0	0	0	0.49722	0	0	0	0	0	0	0	0	0	0	0	0	0	0.81765	0	0	0	0	0	0
k__Bacteria|p__Firmicutes|c__Bacilli|o__Bacillales|f__Bacillales_noname|g__Gemella|s__Gemella_morbillorum|t__GCF_000185645	Gram-positive	aerobic	oral	0	0	0	0	0	0	1.18138	1.57974	0	0	0	0	0	0	0	0	0	0	0	0	0	0	0	0	0	0.49722	0	0	0	0	0	0	0	0	0	0	0	0	0	0.81765	0	0	0	0	0	0
k__Bacteria|p__Firmicutes|c__Bacilli|o__Bacillales|f__Planococcaceae	Gram-positive	aerobic	soil/water	0	0	0	0	0	0	0	0	0	0	0	0	0	0	0	0	0	0	0	0	0	0	0	0	0	0	0	0	0	0	0	0	0	0	0	0	0	0	0	0	0	0	0	0	0	0
k__Bacteria|p__Firmicutes|c__Bacilli|o__Bacillales|f__Planococcaceae|g__Paenisporosarcina	Gram-positive	aerobic	soil/water	0	0	0	0	0	0	0	0	0	0	0	0	0	0	0	0	0	0	0	0	0	0	0	0	0	0	0	0	0	0	0	0	0	0	0	0	0	0	0	0	0	0	0	0	0	0
k__Bacteria|p__Firmicutes|c__Bacilli|o__Bacillales|f__Planococcaceae|g__Paenisporosarcina|s__Paenisporosarcina_unclassified	Gram-positive	aerobic	soil/water	0	0	0	0	0	0	0	0	0	0	0	0	0	0	0	0	0	0	0	0	0	0	0	0	0	0	0	0	0	0	0	0	0	0	0	0	0	0	0	0	0	0	0	0	0	0
k__Bacteria|p__Firmicutes|c__Bacilli|o__Bacillales|f__Staphylococcaceae	Gram-positive	facultative anaerobic	soil/animal	0	0	0	0	0	0	0	0	0	0	0	0	0	0	0	0	0	0	0	0	0	0	0	0	0	0	0	0	0	0	0	0	0	0	0	0	0	0	0	0	0	0	0	0	0	0
k__Bacteria|p__Firmicutes|c__Bacilli|o__Bacillales|f__Staphylococcaceae|g__Staphylococcus	Gram-positive	facultative anaerobic	soil/animal	0	0	0	0	0	0	0	0	0	0	0	0	0	0	0	0	0	0	0	0	0	0	0	0	0	0	0	0	0	0	0	0	0	0	0	0	0	0	0	0	0	0	0	0	0	0
k__Bacteria|p__Firmicutes|c__Bacilli|o__Bacillales|f__Staphylococcaceae|g__Staphylococcus|s__Staphylococcus_epidermidis	Gram-positive	facultative anaerobic	soil/animal	0	0	0	0	0	0	0	0	0	0	0	0	0	0	0	0	0	0	0	0	0	0	0	0	0	0	0	0	0	0	0	0	0	0	0	0	0	0	0	0	0	0	0	0	0	0
k__Bacteria|p__Firmicutes|c__Bacilli|o__Bacillales|f__Staphylococcaceae|g__Staphylococcus|s__Staphylococcus_epidermidis|t__Staphylococcus_epidermidis_unclassified	Gram-positive	facultative anaerobic	soil/animal	0	0	0	0	0	0	0	0	0	0	0	0	0	0	0	0	0	0	0	0	0	0	0	0	0	0	0	0	0	0	0	0	0	0	0	0	0	0	0	0	0	0	0	0	0	0
k__Bacteria|p__Firmicutes|c__Bacilli|o__Lactobacillales				0	0.06854	0	0	0	0	33.4384	29.6641	0	0	0	0	0	0	0	0	0	0	0	0	0	0	0	0	0	1.92214	0	0	0	0	0	0	0	0	0	0	0	1.69342	0	6.78999	0	0	0	0	1.03429	0
k__Bacteria|p__Firmicutes|c__Bacilli|o__Lactobacillales|f__Aerococcaceae	Gram-positive	facultative aerobic	oral	0	0	0	0	0	0	8.15526	6.4676	0	0	0	0	0	0	0	0	0	0	0	0	0	0	0	0	0	0.46691	0	0	0	0	0	0	0	0	0	0	0	0	0	0.89775	0	0	0	0	0	0
k__Bacteria|p__Firmicutes|c__Bacilli|o__Lactobacillales|f__Aerococcaceae|g__Abiotrophia	Gram-positive	facultative aerobic	oral	0	0	0	0	0	0	8.15526	6.4676	0	0	0	0	0	0	0	0	0	0	0	0	0	0	0	0	0	0.46691	0	0	0	0	0	0	0	0	0	0	0	0	0	0.89775	0	0	0	0	0	0
k__Bacteria|p__Firmicutes|c__Bacilli|o__Lactobacillales|f__Aerococcaceae|g__Abiotrophia|s__Abiotrophia_defectiva	Gram-positive	facultative aerobic	oral	0	0	0	0	0	0	8.15526	6.4676	0	0	0	0	0	0	0	0	0	0	0	0	0	0	0	0	0	0.46691	0	0	0	0	0	0	0	0	0	0	0	0	0	0.89775	0	0	0	0	0	0
k__Bacteria|p__Firmicutes|c__Bacilli|o__Lactobacillales|f__Aerococcaceae|g__Abiotrophia|s__Abiotrophia_defectiva|t__GCF_000160075	Gram-positive	facultative aerobic	oral	0	0	0	0	0	0	8.15526	6.4676	0	0	0	0	0	0	0	0	0	0	0	0	0	0	0	0	0	0.46691	0	0	0	0	0	0	0	0	0	0	0	0	0	0.89775	0	0	0	0	0	0
k__Bacteria|p__Firmicutes|c__Bacilli|o__Lactobacillales|f__Carnobacteriaceae	Gram-positive	facultative anaerobic	oral	0	0	0	0	0	0	1.80337	2.3019	0	0	0	0	0	0	0	0	0	0	0	0	0	0	0	0	0	0	0	0	0	0	0	0	0	0	0	0	0	0	0	0.10659	0	0	0	0	0	0
k__Bacteria|p__Firmicutes|c__Bacilli|o__Lactobacillales|f__Carnobacteriaceae|g__Dolosigranulum	Gram-positive	facultative anaerobic	oral	0	0	0	0	0	0	0	0	0	0	0	0	0	0	0	0	0	0	0	0	0	0	0	0	0	0	0	0	0	0	0	0	0	0	0	0	0	0	0	0	0	0	0	0	0	0
k__Bacteria|p__Firmicutes|c__Bacilli|o__Lactobacillales|f__Carnobacteriaceae|g__Dolosigranulum|s__Dolosigranulum_pigrum	Gram-positive	facultative anaerobic	oral	0	0	0	0	0	0	0	0	0	0	0	0	0	0	0	0	0	0	0	0	0	0	0	0	0	0	0	0	0	0	0	0	0	0	0	0	0	0	0	0	0	0	0	0	0	0
k__Bacteria|p__Firmicutes|c__Bacilli|o__Lactobacillales|f__Carnobacteriaceae|g__Dolosigranulum|s__Dolosigranulum_pigrum|t__GCF_000245815	Gram-positive	facultative anaerobic	oral	0	0	0	0	0	0	0	0	0	0	0	0	0	0	0	0	0	0	0	0	0	0	0	0	0	0	0	0	0	0	0	0	0	0	0	0	0	0	0	0	0	0	0	0	0	0
k__Bacteria|p__Firmicutes|c__Bacilli|o__Lactobacillales|f__Carnobacteriaceae|g__Granulicatella	Gram-positive	facultative anaerobic	oral	0	0	0	0	0	0	1.80337	2.3019	0	0	0	0	0	0	0	0	0	0	0	0	0	0	0	0	0	0	0	0	0	0	0	0	0	0	0	0	0	0	0	0.10659	0	0	0	0	0	0
k__Bacteria|p__Firmicutes|c__Bacilli|o__Lactobacillales|f__Carnobacteriaceae|g__Granulicatella|s__Granulicatella_adiacens	Gram-positive	facultative anaerobic	oral	0	0	0	0	0	0	1.80337	2.3019	0	0	0	0	0	0	0	0	0	0	0	0	0	0	0	0	0	0	0	0	0	0	0	0	0	0	0	0	0	0	0	0.10659	0	0	0	0	0	0
k__Bacteria|p__Firmicutes|c__Bacilli|o__Lactobacillales|f__Carnobacteriaceae|g__Granulicatella|s__Granulicatella_adiacens|t__GCF_000160675	Gram-positive	facultative anaerobic	oral	0	0	0	0	0	0	1.80337	2.3019	0	0	0	0	0	0	0	0	0	0	0	0	0	0	0	0	0	0	0	0	0	0	0	0	0	0	0	0	0	0	0	0.10659	0	0	0	0	0	0
k__Bacteria|p__Firmicutes|c__Bacilli|o__Lactobacillales|f__Carnobacteriaceae|g__Granulicatella|s__Granulicatella_unclassified	Gram-positive	facultative anaerobic	oral	0	0	0	0	0	0	0	0	0	0	0	0	0	0	0	0	0	0	0	0	0	0	0	0	0	0	0	0	0	0	0	0	0	0	0	0	0	0	0	0	0	0	0	0	0	0
k__Bacteria|p__Firmicutes|c__Bacilli|o__Lactobacillales|f__Streptococcaceae	Gram-positive	facultative anaerobic	oral	0	0.06854	0	0	0	0	23.4798	20.8946	0	0	0	0	0	0	0	0	0	0	0	0	0	0	0	0	0	1.45523	0	0	0	0	0	0	0	0	0	0	0	1.69342	0	5.78565	0	0	0	0	1.03429	0
k__Bacteria|p__Firmicutes|c__Bacilli|o__Lactobacillales|f__Streptococcaceae|g__Streptococcus	Gram-positive	facultative anaerobic	oral	0	0.06854	0	0	0	0	23.4798	20.8946	0	0	0	0	0	0	0	0	0	0	0	0	0	0	0	0	0	1.45523	0	0	0	0	0	0	0	0	0	0	0	1.69342	0	5.78565	0	0	0	0	1.03429	0
k__Bacteria|p__Firmicutes|c__Bacilli|o__Lactobacillales|f__Streptococcaceae|g__Streptococcus|s__Streptococcus_anginosus	Gram-positive	facultative anaerobic	oral	0	0	0	0	0	0	0	2.12766	0	0	0	0	0	0	0	0	0	0	0	0	0	0	0	0	0	0	0	0	0	0	0	0	0	0	0	0	0	0	0	0	0	0	0	0	0	0
k__Bacteria|p__Firmicutes|c__Bacilli|o__Lactobacillales|f__Streptococcaceae|g__Streptococcus|s__Streptococcus_anginosus|t__Streptococcus_anginosus_unclassified	Gram-positive	facultative anaerobic	oral	0	0	0	0	0	0	0	2.12766	0	0	0	0	0	0	0	0	0	0	0	0	0	0	0	0	0	0	0	0	0	0	0	0	0	0	0	0	0	0	0	0	0	0	0	0	0	0
k__Bacteria|p__Firmicutes|c__Bacilli|o__Lactobacillales|f__Streptococcaceae|g__Streptococcus|s__Streptococcus_constellatus	Gram-positive	facultative anaerobic	oral	0	0	0	0	0	0	0	0	0	0	0	0	0	0	0	0	0	0	0	0	0	0	0	0	0	0	0	0	0	0	0	0	0	0	0	0	0	0	0	0	0	0	0	0	0	0
k__Bacteria|p__Firmicutes|c__Bacilli|o__Lactobacillales|f__Streptococcaceae|g__Streptococcus|s__Streptococcus_constellatus|t__Streptococcus_constellatus_unclassified	Gram-positive	facultative anaerobic	oral	0	0	0	0	0	0	0	0	0	0	0	0	0	0	0	0	0	0	0	0	0	0	0	0	0	0	0	0	0	0	0	0	0	0	0	0	0	0	0	0	0	0	0	0	0	0
k__Bacteria|p__Firmicutes|c__Bacilli|o__Lactobacillales|f__Streptococcaceae|g__Streptococcus|s__Streptococcus_cristatus	Gram-positive	facultative anaerobic	oral	0	0	0	0	0	0	0	0	0	0	0	0	0	0	0	0	0	0	0	0	0	0	0	0	0	0.11784	0	0	0	0	0	0	0	0	0	0	0	0	0	0.0161	0	0	0	0	0	0
k__Bacteria|p__Firmicutes|c__Bacilli|o__Lactobacillales|f__Streptococcaceae|g__Streptococcus|s__Streptococcus_cristatus|t__Streptococcus_cristatus_unclassified	Gram-positive	facultative anaerobic	oral	0	0	0	0	0	0	0	0	0	0	0	0	0	0	0	0	0	0	0	0	0	0	0	0	0	0.11784	0	0	0	0	0	0	0	0	0	0	0	0	0	0.0161	0	0	0	0	0	0
k__Bacteria|p__Firmicutes|c__Bacilli|o__Lactobacillales|f__Streptococcaceae|g__Streptococcus|s__Streptococcus_gordonii	Gram-positive	facultative anaerobic	oral	0	0	0	0	0	0	1.54961	17.2911	0	0	0	0	0	0	0	0	0	0	0	0	0	0	0	0	0	0	0	0	0	0	0	0	0	0	0	0	0	0	0	0.51119	0	0	0	0	0.50129	0
k__Bacteria|p__Firmicutes|c__Bacilli|o__Lactobacillales|f__Streptococcaceae|g__Streptococcus|s__Streptococcus_gordonii|t__GCF_000017005	Gram-positive	facultative anaerobic	oral	0	0	0	0	0	0	1.54961	17.2911	0	0	0	0	0	0	0	0	0	0	0	0	0	0	0	0	0	0	0	0	0	0	0	0	0	0	0	0	0	0	0	0.51119	0	0	0	0	0.50129	0
k__Bacteria|p__Firmicutes|c__Bacilli|o__Lactobacillales|f__Streptococcaceae|g__Streptococcus|s__Streptococcus_infantis	Gram-positive	facultative anaerobic	oral	0	0	0	0	0	0	0	0.09286	0	0	0	0	0	0	0	0	0	0	0	0	0	0	0	0	0	0	0	0	0	0	0	0	0	0	0	0	0	0	0	0	0	0	0	0	0	0
k__Bacteria|p__Firmicutes|c__Bacilli|o__Lactobacillales|f__Streptococcaceae|g__Streptococcus|s__Streptococcus_infantis|t__Streptococcus_infantis_unclassified	Gram-positive	facultative anaerobic	oral	0	0	0	0	0	0	0	0.09286	0	0	0	0	0	0	0	0	0	0	0	0	0	0	0	0	0	0	0	0	0	0	0	0	0	0	0	0	0	0	0	0	0	0	0	0	0	0
k__Bacteria|p__Firmicutes|c__Bacilli|o__Lactobacillales|f__Streptococcaceae|g__Streptococcus|s__Streptococcus_intermedius	Gram-positive	facultative anaerobic	oral	0	0	0	0	0	0	0	0	0	0	0	0	0	0	0	0	0	0	0	0	0	0	0	0	0	0	0	0	0	0	0	0	0	0	0	0	0	0	0	0	0	0	0	0	0	0
k__Bacteria|p__Firmicutes|c__Bacilli|o__Lactobacillales|f__Streptococcaceae|g__Streptococcus|s__Streptococcus_intermedius|t__Streptococcus_intermedius_unclassified	Gram-positive	facultative anaerobic	oral	0	0	0	0	0	0	0	0	0	0	0	0	0	0	0	0	0	0	0	0	0	0	0	0	0	0	0	0	0	0	0	0	0	0	0	0	0	0	0	0	0	0	0	0	0	0
k__Bacteria|p__Firmicutes|c__Bacilli|o__Lactobacillales|f__Streptococcaceae|g__Streptococcus|s__Streptococcus_mitis_oralis_pneumoniae	Gram-positive	facultative anaerobic	oral	0	0	0	0	0	0	0	0.02151	0	0	0	0	0	0	0	0	0	0	0	0	0	0	0	0	0	0	0	0	0	0	0	0	0	0	0	0	0	0	0	0	0	0	0	0	0	0
k__Bacteria|p__Firmicutes|c__Bacilli|o__Lactobacillales|f__Streptococcaceae|g__Streptococcus|s__Streptococcus_mitis_oralis_pneumoniae|t__Streptococcus_mitis_oralis_pneumoniae_unclassified	Gram-positive	facultative anaerobic	oral	0	0	0	0	0	0	0	0.02151	0	0	0	0	0	0	0	0	0	0	0	0	0	0	0	0	0	0	0	0	0	0	0	0	0	0	0	0	0	0	0	0	0	0	0	0	0	0
k__Bacteria|p__Firmicutes|c__Bacilli|o__Lactobacillales|f__Streptococcaceae|g__Streptococcus|s__Streptococcus_mutans	Gram-positive	facultative anaerobic	oral	0	0	0	0	0	0	0	0	0	0	0	0	0	0	0	0	0	0	0	0	0	0	0	0	0	0	0	0	0	0	0	0	0	0	0	0	0	1.69342	0	0	0	0	0	0	0	0
k__Bacteria|p__Firmicutes|c__Bacilli|o__Lactobacillales|f__Streptococcaceae|g__Streptococcus|s__Streptococcus_mutans|t__Streptococcus_mutans_unclassified	Gram-positive	facultative anaerobic	oral	0	0	0	0	0	0	0	0	0	0	0	0	0	0	0	0	0	0	0	0	0	0	0	0	0	0	0	0	0	0	0	0	0	0	0	0	0	1.69342	0	0	0	0	0	0	0	0
k__Bacteria|p__Firmicutes|c__Bacilli|o__Lactobacillales|f__Streptococcaceae|g__Streptococcus|s__Streptococcus_oligofermentans	Gram-positive	facultative anaerobic	oral	0	0	0	0	0	0	0	0.05067	0	0	0	0	0	0	0	0	0	0	0	0	0	0	0	0	0	0.06294	0	0	0	0	0	0	0	0	0	0	0	0	0	0	0	0	0	0	0	0
k__Bacteria|p__Firmicutes|c__Bacilli|o__Lactobacillales|f__Streptococcaceae|g__Streptococcus|s__Streptococcus_oligofermentans|t__GCF_000385925	Gram-positive	facultative anaerobic	oral	0	0	0	0	0	0	0	0.05067	0	0	0	0	0	0	0	0	0	0	0	0	0	0	0	0	0	0.06294	0	0	0	0	0	0	0	0	0	0	0	0	0	0	0	0	0	0	0	0
k__Bacteria|p__Firmicutes|c__Bacilli|o__Lactobacillales|f__Streptococcaceae|g__Streptococcus|s__Streptococcus_pyogenes	Gram-positive	facultative anaerobic	pathogen	0	0	0	0	0	0	0	0	0	0	0	0	0	0	0	0	0	0	0	0	0	0	0	0	0	0	0	0	0	0	0	0	0	0	0	0	0	0	0	0	0	0	0	0	0	0
k__Bacteria|p__Firmicutes|c__Bacilli|o__Lactobacillales|f__Streptococcaceae|g__Streptococcus|s__Streptococcus_pyogenes|t__Streptococcus_pyogenes_unclassified	Gram-positive	facultative anaerobic	pathogen	0	0	0	0	0	0	0	0	0	0	0	0	0	0	0	0	0	0	0	0	0	0	0	0	0	0	0	0	0	0	0	0	0	0	0	0	0	0	0	0	0	0	0	0	0	0
k__Bacteria|p__Firmicutes|c__Bacilli|o__Lactobacillales|f__Streptococcaceae|g__Streptococcus|s__Streptococcus_sanguinis	Gram-positive	facultative anaerobic	oral	0	0.06854	0	0	0	0	21.9302	1.23316	0	0	0	0	0	0	0	0	0	0	0	0	0	0	0	0	0	1.27445	0	0	0	0	0	0	0	0	0	0	0	0	0	5.25836	0	0	0	0	0.53299	0
k__Bacteria|p__Firmicutes|c__Bacilli|o__Lactobacillales|f__Streptococcaceae|g__Streptococcus|s__Streptococcus_sanguinis|t__Streptococcus_sanguinis_unclassified	Gram-positive	facultative anaerobic	oral	0	0.06854	0	0	0	0	21.9302	1.23316	0	0	0	0	0	0	0	0	0	0	0	0	0	0	0	0	0	1.27445	0	0	0	0	0	0	0	0	0	0	0	0	0	5.25836	0	0	0	0	0.53299	0
k__Bacteria|p__Firmicutes|c__Bacilli|o__Lactobacillales|f__Streptococcaceae|g__Streptococcus|s__	Gram-positive	facultative anaerobic	oral	0	0	0	0	0	0	0	0.07766	0	0	0	0	0	0	0	0	0	0	0	0	0	0	0	0	0	0	0	0	0	0	0	0	0	0	0	0	0	0	0	0	0	0	0	0	0	0
k__Bacteria|p__Firmicutes|c__Bacilli|o__Lactobacillales|f__Streptococcaceae|g__Streptococcus|s__Streptococcus_tigurinus|t__Streptococcus_tigurinus_unclassified	Gram-positive	facultative anaerobic	oral	0	0	0	0	0	0	0	0.07766	0	0	0	0	0	0	0	0	0	0	0	0	0	0	0	0	0	0	0	0	0	0	0	0	0	0	0	0	0	0	0	0	0	0	0	0	0	0
k__Bacteria|p__Firmicutes|c__Clostridia				9.74759	74.4878	0	37.1848	0	0	5.22721	0.98448	0	0	0	35.4377	0	0	6.3767	0	0	0	0	0	0	0	0	0	0	11.1501	4.93525	0	0.59383	0	21.241	0	0	16.6141	0	0	0	2.53634	0	1.6839	6.02964	0	0	44.7045	0.93035	0
k__Bacteria|p__Firmicutes|c__Clostridia|o__Clostridiales				9.74759	74.4878	0	37.1848	0	0	5.22721	0.98448	0	0	0	35.4377	0	0	6.3767	0	0	0	0	0	0	0	0	0	0	11.1501	4.93525	0	0.59383	0	21.241	0	0	16.6141	0	0	0	2.53634	0	1.6839	6.02964	0	0	44.7045	0.93035	0
k__Bacteria|p__Firmicutes|c__Clostridia|o__Clostridiales|f__Clostridiaceae	Gram-positive	anaerobic	soil/water/human	0	59.9485	0	27.3151	0	0	0	0	0	0	0	35.4377	0	0	0	0	0	0	0	0	0	0	0	0	0	0	0	0	0	0	6.98839	0	0	9.95617	0	0	0	0	0	0	0	0	0	43.1603	0	0
k__Bacteria|p__Firmicutes|c__Clostridia|o__Clostridiales|f__Clostridiaceae|g__Clostridium	Gram-positive	anaerobic	soil/water/human	0	59.9485	0	27.3151	0	0	0	0	0	0	0	35.4377	0	0	0	0	0	0	0	0	0	0	0	0	0	0	0	0	0	0	6.98839	0	0	9.95617	0	0	0	0	0	0	0	0	0	43.1603	0	0
k__Bacteria|p__Firmicutes|c__Clostridia|o__Clostridiales|f__Clostridiaceae|g__Clostridium|s__Clostridium_perfringens	Gram-positive	anaerobic	soil/water/human	0	0	0	0	0	0	0	0	0	0	0	0	0	0	0	0	0	0	0	0	0	0	0	0	0	0	0	0	0	0	6.36877	0	0	9.00212	0	0	0	0	0	0	0	0	0	0.79265	0	0
k__Bacteria|p__Firmicutes|c__Clostridia|o__Clostridiales|f__Clostridiaceae|g__Clostridium|s__Clostridium_perfringens|t__Clostridium_perfringens_unclassified	Gram-positive	anaerobic	soil/water/human	0	0	0	0	0	0	0	0	0	0	0	0	0	0	0	0	0	0	0	0	0	0	0	0	0	0	0	0	0	0	6.36877	0	0	9.00212	0	0	0	0	0	0	0	0	0	0.79265	0	0
k__Bacteria|p__Firmicutes|c__Clostridia|o__Clostridiales|f__Clostridiaceae|g__Clostridium|s__Clostridium_sporogenes	Gram-positive	anaerobic	soil/water/human	0	4.57099	0	0	0	0	0	0	0	0	0	35.4377	0	0	0	0	0	0	0	0	0	0	0	0	0	0	0	0	0	0	0.61961	0	0	0	0	0	0	0	0	0	0	0	0	42.0924	0	0
k__Bacteria|p__Firmicutes|c__Clostridia|o__Clostridiales|f__Clostridiaceae|g__Clostridium|s__Clostridium_sporogenes|t__Clostridium_sporogenes_unclassified	Gram-positive	anaerobic	soil/water/human	0	4.57099	0	0	0	0	0	0	0	0	0	35.4377	0	0	0	0	0	0	0	0	0	0	0	0	0	0	0	0	0	0	0.61961	0	0	0	0	0	0	0	0	0	0	0	0	42.0924	0	0
k__Bacteria|p__Firmicutes|c__Clostridia|o__Clostridiales|f__Clostridiaceae|g__Clostridium|s__Clostridium_tetani	Gram-positive	anaerobic	soil/pathogen	0	55.3775	0	27.3151	0	0	0	0	0	0	0	0	0	0	0	0	0	0	0	0	0	0	0	0	0	0	0	0	0	0	0	0	0	0.95405	0	0	0	0	0	0	0	0	0	0.27521	0	0
k__Bacteria|p__Firmicutes|c__Clostridia|o__Clostridiales|f__Clostridiaceae|g__Clostridium|s__Clostridium_tetani|t__GCF_000007625	Gram-positive	anaerobic	soil/human	0	55.3775	0	27.3151	0	0	0	0	0	0	0	0	0	0	0	0	0	0	0	0	0	0	0	0	0	0	0	0	0	0	0	0	0	0.95405	0	0	0	0	0	0	0	0	0	0.27521	0	0
k__Bacteria|p__Firmicutes|c__Clostridia|o__Clostridiales|f__Clostridiales_Family_XI_Incertae_Sedis	Gram-positive	anaerobic	soil/pathogen	0	0	0	0	0	0	0	0	0	0	0	0	0	0	1.11735	0	0	0	0	0	0	0	0	0	0	0.08739	0	0	0	0	0.42685	0	0	0	0	0	0	0	0	0	0.13169	0	0	0	0	0
k__Bacteria|p__Firmicutes|c__Clostridia|o__Clostridiales|f__Clostridiales_Family_XI_Incertae_Sedis|g__Parvimonas	Gram-positive	anaerobic	oral	0	0	0	0	0	0	0	0	0	0	0	0	0	0	0	0	0	0	0	0	0	0	0	0	0	0	0	0	0	0	0	0	0	0	0	0	0	0	0	0	0	0	0	0	0	0
k__Bacteria|p__Firmicutes|c__Clostridia|o__Clostridiales|f__Clostridiales_Family_XI_Incertae_Sedis|g__Parvimonas|s__Parvimonas_micra	Gram-positive	anaerobic	oral	0	0	0	0	0	0	0	0	0	0	0	0	0	0	0	0	0	0	0	0	0	0	0	0	0	0	0	0	0	0	0	0	0	0	0	0	0	0	0	0	0	0	0	0	0	0
k__Bacteria|p__Firmicutes|c__Clostridia|o__Clostridiales|f__Clostridiales_Family_XI_Incertae_Sedis|g__Parvimonas|s__Parvimonas_micra|t__GCF_000154405	Gram-positive	anaerobic	oral	0	0	0	0	0	0	0	0	0	0	0	0	0	0	0	0	0	0	0	0	0	0	0	0	0	0	0	0	0	0	0	0	0	0	0	0	0	0	0	0	0	0	0	0	0	0
k__Bacteria|p__Firmicutes|c__Clostridia|o__Clostridiales|f__Clostridiales_Family_XI_Incertae_Sedis|g__Parvimonas|s__Parvimonas_unclassified	Gram-positive	anaerobic	oral	0	0	0	0	0	0	0	0	0	0	0	0	0	0	1.11735	0	0	0	0	0	0	0	0	0	0	0.08739	0	0	0	0	0.42685	0	0	0	0	0	0	0	0	0	0.13169	0	0	0	0	0
k__Bacteria|p__Firmicutes|c__Clostridia|o__Clostridiales|f__Clostridiales_Family_XIII_Incertae_Sedis	Gram-positive	anaerobic	oral	2.75935	0	0	0	0	0	0	0.08215	0	0	0	0	0	0	0	0	0	0	0	0	0	0	0	0	0	3.28313	0	0	0	0	0	0	0	0	0	0	0	0	0	0.04816	2.03706	0	0	0	0	0
k__Bacteria|p__Firmicutes|c__Clostridia|o__Clostridiales|f__Clostridiales_Family_XIII_Incertae_Sedis|g__Clostridiales_Family_XIII_Incertae_Sedis_noname	Gram-positive	anaerobic	oral	2.75935	0	0	0	0	0	0	0.08215	0	0	0	0	0	0	0	0	0	0	0	0	0	0	0	0	0	3.28313	0	0	0	0	0	0	0	0	0	0	0	0	0	0.04816	2.03706	0	0	0	0	0
k__Bacteria|p__Firmicutes|c__Clostridia|o__Clostridiales|f__Clostridiales_Family_XIII_Incertae_Sedis|g__Clostridiales_Family_XIII_Incertae_Sedis_noname|s__Eubacterium_infirmum	Gram-positive	anaerobic	oral	1.03107	0	0	0	0	0	0	0	0	0	0	0	0	0	0	0	0	0	0	0	0	0	0	0	0	0.18013	0	0	0	0	0	0	0	0	0	0	0	0	0	0	0.54764	0	0	0	0	0
k__Bacteria|p__Firmicutes|c__Clostridia|o__Clostridiales|f__Clostridiales_Family_XIII_Incertae_Sedis|g__Clostridiales_Family_XIII_Incertae_Sedis_noname|s__Eubacterium_infirmum|t__GCF_000242675	Gram-positive	anaerobic	oral	1.03107	0	0	0	0	0	0	0	0	0	0	0	0	0	0	0	0	0	0	0	0	0	0	0	0	0.18013	0	0	0	0	0	0	0	0	0	0	0	0	0	0	0.54764	0	0	0	0	0
k__Bacteria|p__Firmicutes|c__Clostridia|o__Clostridiales|f__Clostridiales_Family_XIII_Incertae_Sedis|g__Clostridiales_Family_XIII_Incertae_Sedis_unclassified	Gram-positive	anaerobic	oral	1.72827	0	0	0	0	0	0	0.08215	0	0	0	0	0	0	0	0	0	0	0	0	0	0	0	0	0	3.103	0	0	0	0	0	0	0	0	0	0	0	0	0	0.04816	1.48942	0	0	0	0	0
k__Bacteria|p__Firmicutes|c__Clostridia|o__Clostridiales|f__Eubacteriaceae	Gram-positive	anaerobic	oral	4.93225	0	0	0	0	0	0	0.52324	0	0	0	0	0	0	3.96008	0	0	0	0	0	0	0	0	0	0	3.48286	0	0	0	0	9.5632	0	0	0	0	0	0	2.53634	0	0.5934	1.92039	0	0	0.0998	0	0
k__Bacteria|p__Firmicutes|c__Clostridia|o__Clostridiales|f__Eubacteriaceae|g__Eubacteriaceae_noname	Gram-positive	anaerobic	oral	0	0	0	0	0	0	0	0	0	0	0	0	0	0	0	0	0	0	0	0	0	0	0	0	0	0.04899	0	0	0	0	0	0	0	0	0	0	0	0	0	0.03946	0	0	0	0	0	0
k__Bacteria|p__Firmicutes|c__Clostridia|o__Clostridiales|f__Eubacteriaceae|g__Eubacteriaceae_noname|s__Eubacteriaceae_bacterium_OBRC8	Gram-positive	anaerobic	oral	0	0	0	0	0	0	0	0	0	0	0	0	0	0	0	0	0	0	0	0	0	0	0	0	0	0.04899	0	0	0	0	0	0	0	0	0	0	0	0	0	0.03946	0	0	0	0	0	0
k__Bacteria|p__Firmicutes|c__Clostridia|o__Clostridiales|f__Eubacteriaceae|g__Eubacteriaceae_noname|s__Eubacteriaceae_bacterium_OBRC8|t__GCF_000293035	Gram-positive	anaerobic	oral	0	0	0	0	0	0	0	0	0	0	0	0	0	0	0	0	0	0	0	0	0	0	0	0	0	0.04899	0	0	0	0	0	0	0	0	0	0	0	0	0	0.03946	0	0	0	0	0	0
k__Bacteria|p__Firmicutes|c__Clostridia|o__Clostridiales|f__Eubacteriaceae|g__Eubacterium	Gram-positive	anaerobic	oral	4.93225	0	0	0	0	0	0	0.52324	0	0	0	0	0	0	3.96008	0	0	0	0	0	0	0	0	0	0	3.43387	0	0	0	0	9.5632	0	0	0	0	0	0	0	0	0.55394	1.92039	0	0	0.0998	0	0
k__Bacteria|p__Firmicutes|c__Clostridia|o__Clostridiales|f__Eubacteriaceae|g__Eubacterium|s__Eubacterium_brachy	Gram-positive	anaerobic	oral	1.44223	0	0	0	0	0	0	0	0	0	0	0	0	0	0	0	0	0	0	0	0	0	0	0	0	0.31136	0	0	0	0	0	0	0	0	0	0	0	0	0	0.20124	0.20211	0	0	0	0	0
k__Bacteria|p__Firmicutes|c__Clostridia|o__Clostridiales|f__Eubacteriaceae|g__Eubacterium|s__Eubacterium_brachy|t__GCF_000488855	Gram-positive	anaerobic	oral	1.44223	0	0	0	0	0	0	0	0	0	0	0	0	0	0	0	0	0	0	0	0	0	0	0	0	0.31136	0	0	0	0	0	0	0	0	0	0	0	0	0	0.20124	0.20211	0	0	0	0	0
k__Bacteria|p__Firmicutes|c__Clostridia|o__Clostridiales|f__Eubacteriaceae|g__Eubacterium|s__Eubacterium_saphenum	Gram-positive	anaerobic	oral	3.49002	0	0	0	0	0	0	0.52324	0	0	0	0	0	0	3.96008	0	0	0	0	0	0	0	0	0	0	3.12251	0	0	0	0	9.5632	0	0	0	0	0	0	0	0	0.3527	1.71829	0	0	0.0998	0	0
k__Bacteria|p__Firmicutes|c__Clostridia|o__Clostridiales|f__Eubacteriaceae|g__Eubacterium|s__Eubacterium_saphenum|t__GCF_000161975	Gram-positive	anaerobic	oral	3.49002	0	0	0	0	0	0	0.52324	0	0	0	0	0	0	3.96008	0	0	0	0	0	0	0	0	0	0	3.12251	0	0	0	0	9.5632	0	0	0	0	0	0	0	0	0.3527	1.71829	0	0	0.0998	0	0
k__Bacteria|p__Firmicutes|c__Clostridia|o__Clostridiales|f__Eubacteriaceae|g__Pseudoramibacter	Gram-positive	anaerobic	oral	0	0	0	0	0	0	0	0	0	0	0	0	0	0	0	0	0	0	0	0	0	0	0	0	0	0	0	0	0	0	0	0	0	0	0	0	0	2.53634	0	0	0	0	0	0	0	0
k__Bacteria|p__Firmicutes|c__Clostridia|o__Clostridiales|f__Eubacteriaceae|g__Pseudoramibacter|s__Pseudoramibacter_alactolyticus	Gram-positive	anaerobic	oral	0	0	0	0	0	0	0	0	0	0	0	0	0	0	0	0	0	0	0	0	0	0	0	0	0	0	0	0	0	0	0	0	0	0	0	0	0	2.53634	0	0	0	0	0	0	0	0
k__Bacteria|p__Firmicutes|c__Clostridia|o__Clostridiales|f__Eubacteriaceae|g__Pseudoramibacter|s__Pseudoramibacter_alactolyticus|t__GCF_000185505	Gram-positive	anaerobic	oral	0	0	0	0	0	0	0	0	0	0	0	0	0	0	0	0	0	0	0	0	0	0	0	0	0	0	0	0	0	0	0	0	0	0	0	0	0	2.53634	0	0	0	0	0	0	0	0
k__Bacteria|p__Firmicutes|c__Clostridia|o__Clostridiales|f__Lachnospiraceae	Gram-negative	anaerobic	oral	2.05599	0.12771	0	0	0	0	1.52487	0.37909	0	0	0	0	0	0	0	0	0	0	0	0	0	0	0	0	0	0.69276	0	0	0.59383	0	0	0	0	0	0	0	0	0	0	0.58004	1.86706	0	0	0	0.18614	0
k__Bacteria|p__Firmicutes|c__Clostridia|o__Clostridiales|f__Lachnospiraceae|g__Catonella	Gram-negative	anaerobic	oral	0	0	0	0	0	0	0.57846	0	0	0	0	0	0	0	0	0	0	0	0	0	0	0	0	0	0	0.49917	0	0	0	0	0	0	0	0	0	0	0	0	0	0.10605	0	0	0	0	0.18614	0
k__Bacteria|p__Firmicutes|c__Clostridia|o__Clostridiales|f__Lachnospiraceae|g__Catonella|s__Catonella_morbi	Gram-negative	anaerobic	oral	0	0	0	0	0	0	0.57846	0	0	0	0	0	0	0	0	0	0	0	0	0	0	0	0	0	0	0.49917	0	0	0	0	0	0	0	0	0	0	0	0	0	0.10605	0	0	0	0	0.18614	0
k__Bacteria|p__Firmicutes|c__Clostridia|o__Clostridiales|f__Lachnospiraceae|g__Catonella|s__Catonella_morbi|t__GCF_000160035	Gram-negative	anaerobic	oral	0	0	0	0	0	0	0.57846	0	0	0	0	0	0	0	0	0	0	0	0	0	0	0	0	0	0	0.49917	0	0	0	0	0	0	0	0	0	0	0	0	0	0.10605	0	0	0	0	0.18614	0
k__Bacteria|p__Firmicutes|c__Clostridia|o__Clostridiales|f__Lachnospiraceae|g__Johnsonella	Gram-negative	anaerobic	oral	2.05599	0.12771	0	0	0	0	0	0.37909	0	0	0	0	0	0	0	0	0	0	0	0	0	0	0	0	0	0.1936	0	0	0	0	0	0	0	0	0	0	0	0	0	0.47399	1.86706	0	0	0	0	0
k__Bacteria|p__Firmicutes|c__Clostridia|o__Clostridiales|f__Lachnospiraceae|g__Johnsonella|s__Johnsonella_ignava	Gram-negative	anaerobic	oral	2.05599	0.12771	0	0	0	0	0	0.37909	0	0	0	0	0	0	0	0	0	0	0	0	0	0	0	0	0	0.1936	0	0	0	0	0	0	0	0	0	0	0	0	0	0.47399	1.86706	0	0	0	0	0
k__Bacteria|p__Firmicutes|c__Clostridia|o__Clostridiales|f__Lachnospiraceae|g__Johnsonella|s__Johnsonella_ignava|t__GCF_000235445	Gram-negative	anaerobic	oral	2.05599	0.12771	0	0	0	0	0	0.37909	0	0	0	0	0	0	0	0	0	0	0	0	0	0	0	0	0	0.1936	0	0	0	0	0	0	0	0	0	0	0	0	0	0.47399	1.86706	0	0	0	0	0
k__Bacteria|p__Firmicutes|c__Clostridia|o__Clostridiales|f__Lachnospiraceae|g__Lachnospiraceae_noname	Gram-negative	anaerobic	oral	0	0	0	0	0	0	0.94641	0	0	0	0	0	0	0	0	0	0	0	0	0	0	0	0	0	0	0	0	0	0	0	0	0	0	0	0	0	0	0	0	0	0	0	0	0	0	0
k__Bacteria|p__Firmicutes|c__Clostridia|o__Clostridiales|f__Lachnospiraceae|g__Lachnospiraceae_noname|s__Lachnospiraceae_oraLO_taxon_107	Gram-negative	anaerobic	oral	0	0	0	0	0	0	0.94641	0	0	0	0	0	0	0	0	0	0	0	0	0	0	0	0	0	0	0	0	0	0	0	0	0	0	0	0	0	0	0	0	0	0	0	0	0	0	0
k__Bacteria|p__Firmicutes|c__Clostridia|o__Clostridiales|f__Lachnospiraceae|g__Lachnospiraceae_noname|s__Lachnospiraceae_oraLO_taxon_107|t__GCF_000209465	Gram-negative	anaerobic	oral	0	0	0	0	0	0	0.94641	0	0	0	0	0	0	0	0	0	0	0	0	0	0	0	0	0	0	0	0	0	0	0	0	0	0	0	0	0	0	0	0	0	0	0	0	0	0	0
k__Bacteria|p__Firmicutes|c__Clostridia|o__Clostridiales|f__Lachnospiraceae|g__Oribacterium	Gram-negative	anaerobic	oral	0	0	0	0	0	0	0	0	0	0	0	0	0	0	0	0	0	0	0	0	0	0	0	0	0	0	0	0	0.59383	0	0	0	0	0	0	0	0	0	0	0	0	0	0	0	0	0
k__Bacteria|p__Firmicutes|c__Clostridia|o__Clostridiales|f__Lachnospiraceae|g__Oribacterium|s__Oribacterium_sp_oraLO_taxon_078	Gram-negative	anaerobic	oral	0	0	0	0	0	0	0	0	0	0	0	0	0	0	0	0	0	0	0	0	0	0	0	0	0	0	0	0	0.59383	0	0	0	0	0	0	0	0	0	0	0	0	0	0	0	0	0
k__Bacteria|p__Firmicutes|c__Clostridia|o__Clostridiales|f__Lachnospiraceae|g__Oribacterium|s__Oribacterium_sp_oraLO_taxon_078|t__Oribacterium_sp_oraLO_taxon_078_unclassified	Gram-negative	anaerobic	oral	0	0	0	0	0	0	0	0	0	0	0	0	0	0	0	0	0	0	0	0	0	0	0	0	0	0	0	0	0.59383	0	0	0	0	0	0	0	0	0	0	0	0	0	0	0	0	0
k__Bacteria|p__Firmicutes|c__Clostridia|o__Clostridiales|f__Peptostreptococcaceae	Gram-positive	anaerobic	soil/water/human/oral	0	14.4116	0	9.86963	0	0	3.70233	0	0	0	0	0	0	0	1.29927	0	0	0	0	0	0	0	0	0	0	3.60399	4.93525	0	0	0	4.26252	0	0	6.65798	0	0	0	0	0	0.4623	0.07344	0	0	1.44445	0.74421	0
k__Bacteria|p__Firmicutes|c__Clostridia|o__Clostridiales|f__Peptostreptococcaceae|g__Filifactor	Gram-positive	anaerobic	oral	0	0	0	0	0	0	0	0	0	0	0	0	0	0	1.29927	0	0	0	0	0	0	0	0	0	0	0.46849	0	0	0	0	4.26252	0	0	0	0	0	0	0	0	0.05016	0.07344	0	0	0	0	0
k__Bacteria|p__Firmicutes|c__Clostridia|o__Clostridiales|f__Peptostreptococcaceae|g__Filifactor|s__Filifactor_alocis	Gram-positive	anaerobic	oral	0	0	0	0	0	0	0	0	0	0	0	0	0	0	1.29927	0	0	0	0	0	0	0	0	0	0	0.46849	0	0	0	0	4.26252	0	0	0	0	0	0	0	0	0.05016	0.07344	0	0	0	0	0
k__Bacteria|p__Firmicutes|c__Clostridia|o__Clostridiales|f__Peptostreptococcaceae|g__Filifactor|s__Filifactor_alocis|t__GCF_000163895	Gram-positive	anaerobic	oral	0	0	0	0	0	0	0	0	0	0	0	0	0	0	1.29927	0	0	0	0	0	0	0	0	0	0	0.46849	0	0	0	0	4.26252	0	0	0	0	0	0	0	0	0.05016	0.07344	0	0	0	0	0
k__Bacteria|p__Firmicutes|c__Clostridia|o__Clostridiales|f__Peptostreptococcaceae|g__Peptostreptococcaceae_noname	Gram-positive	anaerobic	pathogen/oral	0	14.4116	0	9.86963	0	0	3.70233	0	0	0	0	0	0	0	0	0	0	0	0	0	0	0	0	0	0	2.68741	4.93525	0	0	0	0	0	0	6.65798	0	0	0	0	0	0.41214	0	0	0	1.44445	0.74421	0
k__Bacteria|p__Firmicutes|c__Clostridia|o__Clostridiales|f__Peptostreptococcaceae|g__Peptostreptococcaceae_noname|s__Clostridium_sordellii	Gram-positive	anaerobic	pathogen	0	5.99527	0	0	0	0	0	0	0	0	0	0	0	0	0	0	0	0	0	0	0	0	0	0	0	0	0	0	0	0	0	0	0	3.06901	0	0	0	0	0	0	0	0	0	0.79397	0	0
k__Bacteria|p__Firmicutes|c__Clostridia|o__Clostridiales|f__Peptostreptococcaceae|g__Peptostreptococcaceae_noname|s__Clostridium_sordellii|t__Clostridium_sordellii_unclassified	Gram-positive	anaerobic	pathogen	0	5.99527	0	0	0	0	0	0	0	0	0	0	0	0	0	0	0	0	0	0	0	0	0	0	0	0	0	0	0	0	0	0	0	3.06901	0	0	0	0	0	0	0	0	0	0.79397	0	0
k__Bacteria|p__Firmicutes|c__Clostridia|o__Clostridiales|f__Peptostreptococcaceae|g__Peptostreptococcaceae_noname|s__Eubacterium_yurii	Gram-positive	anaerobic	oral	0	1.15045	0	0	0	0	3.70233	0	0	0	0	0	0	0	0	0	0	0	0	0	0	0	0	0	0	2.68741	0	0	0	0	0	0	0	0	0	0	0	0	0	0.41214	0	0	0	0	0.74421	0
k__Bacteria|p__Firmicutes|c__Clostridia|o__Clostridiales|f__Peptostreptococcaceae|g__Peptostreptococcaceae_noname|s__Eubacterium_yurii|t__GCF_000146855	Gram-positive	anaerobic	oral	0	1.15045	0	0	0	0	3.70233	0	0	0	0	0	0	0	0	0	0	0	0	0	0	0	0	0	0	2.68741	0	0	0	0	0	0	0	0	0	0	0	0	0	0.41214	0	0	0	0	0.74421	0
k__Bacteria|p__Firmicutes|c__Clostridia|o__Clostridiales|f__Peptostreptococcaceae|g__Peptostreptococcaceae_noname|s__Peptostreptococcaceae_noname_unclassified	Gram-positive	anaerobic	soil/water	0	7.26588	0	9.86963	0	0	0	0	0	0	0	0	0	0	0	0	0	0	0	0	0	0	0	0	0	0	4.93525	0	0	0	0	0	0	3.58897	0	0	0	0	0	0	0	0	0	0.65048	0	0
k__Bacteria|p__Firmicutes|c__Clostridia|o__Clostridiales|f__Peptostreptococcaceae|g__Peptostreptococcus	Gram-positive	anaerobic	human	0	0	0	0	0	0	0	0	0	0	0	0	0	0	0	0	0	0	0	0	0	0	0	0	0	0.44809	0	0	0	0	0	0	0	0	0	0	0	0	0	0	0	0	0	0	0	0
k__Bacteria|p__Firmicutes|c__Clostridia|o__Clostridiales|f__Peptostreptococcaceae|g__Peptostreptococcus|s__Peptostreptococcus_stomatis	Gram-positive	anaerobic	human	0	0	0	0	0	0	0	0	0	0	0	0	0	0	0	0	0	0	0	0	0	0	0	0	0	0.44809	0	0	0	0	0	0	0	0	0	0	0	0	0	0	0	0	0	0	0	0
k__Bacteria|p__Firmicutes|c__Clostridia|o__Clostridiales|f__Peptostreptococcaceae|g__Peptostreptococcus|s__Peptostreptococcus_stomatis|t__GCF_000147675	Gram-positive	anaerobic	human	0	0	0	0	0	0	0	0	0	0	0	0	0	0	0	0	0	0	0	0	0	0	0	0	0	0.44809	0	0	0	0	0	0	0	0	0	0	0	0	0	0	0	0	0	0	0	0
k__Bacteria|p__Firmicutes|c__Clostridia|o__Clostridiales|f__Ruminococcaceae	Gram-positive	anaerobic	human	0	0	0	0	0	0	0	0	0	0	0	0	0	0	0	0	0	0	0	0	0	0	0	0	0	0	0	0	0	0	0	0	0	0	0	0	0	0	0	0	0	0	0	0	0	0
k__Bacteria|p__Firmicutes|c__Clostridia|o__Clostridiales|f__Ruminococcaceae|g__Anaerotruncus	Gram-positive	anaerobic	human	0	0	0	0	0	0	0	0	0	0	0	0	0	0	0	0	0	0	0	0	0	0	0	0	0	0	0	0	0	0	0	0	0	0	0	0	0	0	0	0	0	0	0	0	0	0
k__Bacteria|p__Firmicutes|c__Clostridia|o__Clostridiales|f__Ruminococcaceae|g__Anaerotruncus|s__Anaerotruncus_unclassified	Gram-positive	anaerobic	human	0	0	0	0	0	0	0	0	0	0	0	0	0	0	0	0	0	0	0	0	0	0	0	0	0	0	0	0	0	0	0	0	0	0	0	0	0	0	0	0	0	0	0	0	0	0
k__Bacteria|p__Firmicutes|c__Clostridia|o__Clostridiales|f__Ruminococcaceae|g__Subdoligranulum	Gram-positive	anaerobic	human	0	0	0	0	0	0	0	0	0	0	0	0	0	0	0	0	0	0	0	0	0	0	0	0	0	0	0	0	0	0	0	0	0	0	0	0	0	0	0	0	0	0	0	0	0	0
k__Bacteria|p__Firmicutes|c__Clostridia|o__Clostridiales|f__Ruminococcaceae|g__Subdoligranulum|s__Subdoligranulum_unclassified	Gram-positive	anaerobic	human	0	0	0	0	0	0	0	0	0	0	0	0	0	0	0	0	0	0	0	0	0	0	0	0	0	0	0	0	0	0	0	0	0	0	0	0	0	0	0	0	0	0	0	0	0	0
k__Bacteria|p__Firmicutes|c__Erysipelotrichia				0	0	0	0	0	0	0	0.01539	0	0	0	0	0	0	0	0	0	0	0	0	0	0	0	0	0	0	0	0	0	0	0	0	0	0	0	0	0	0	0	0	0	0	0	0	0	0
k__Bacteria|p__Firmicutes|c__Erysipelotrichia|o__Erysipelotrichales				0	0	0	0	0	0	0	0.01539	0	0	0	0	0	0	0	0	0	0	0	0	0	0	0	0	0	0	0	0	0	0	0	0	0	0	0	0	0	0	0	0	0	0	0	0	0	0
k__Bacteria|p__Firmicutes|c__Erysipelotrichia|o__Erysipelotrichales|f__Erysipelotrichaceae	Gram-positive	anaerobic	human	0	0	0	0	0	0	0	0.01539	0	0	0	0	0	0	0	0	0	0	0	0	0	0	0	0	0	0	0	0	0	0	0	0	0	0	0	0	0	0	0	0	0	0	0	0	0	0
k__Bacteria|p__Firmicutes|c__Erysipelotrichia|o__Erysipelotrichales|f__Erysipelotrichaceae|g__Eggerthia	Gram-positive	anaerobic	human	0	0	0	0	0	0	0	0	0	0	0	0	0	0	0	0	0	0	0	0	0	0	0	0	0	0	0	0	0	0	0	0	0	0	0	0	0	0	0	0	0	0	0	0	0	0
k__Bacteria|p__Firmicutes|c__Erysipelotrichia|o__Erysipelotrichales|f__Erysipelotrichaceae|g__Eggerthia|s__Eggerthia_catenaformis	Gram-positive	anaerobic	human	0	0	0	0	0	0	0	0	0	0	0	0	0	0	0	0	0	0	0	0	0	0	0	0	0	0	0	0	0	0	0	0	0	0	0	0	0	0	0	0	0	0	0	0	0	0
k__Bacteria|p__Firmicutes|c__Erysipelotrichia|o__Erysipelotrichales|f__Erysipelotrichaceae|g__Eggerthia|s__Eggerthia_catenaformis|t__GCF_000340375	Gram-positive	anaerobic	human	0	0	0	0	0	0	0	0	0	0	0	0	0	0	0	0	0	0	0	0	0	0	0	0	0	0	0	0	0	0	0	0	0	0	0	0	0	0	0	0	0	0	0	0	0	0
k__Bacteria|p__Firmicutes|c__Erysipelotrichia|o__Erysipelotrichales|f__Erysipelotrichaceae|g__Solobacterium	Gram-positive	anaerobic	human	0	0	0	0	0	0	0	0.01539	0	0	0	0	0	0	0	0	0	0	0	0	0	0	0	0	0	0	0	0	0	0	0	0	0	0	0	0	0	0	0	0	0	0	0	0	0	0
k__Bacteria|p__Firmicutes|c__Erysipelotrichia|o__Erysipelotrichales|f__Erysipelotrichaceae|g__Solobacterium|s__Solobacterium_moorei	Gram-positive	anaerobic	human	0	0	0	0	0	0	0	0.01539	0	0	0	0	0	0	0	0	0	0	0	0	0	0	0	0	0	0	0	0	0	0	0	0	0	0	0	0	0	0	0	0	0	0	0	0	0	0
k__Bacteria|p__Firmicutes|c__Erysipelotrichia|o__Erysipelotrichales|f__Erysipelotrichaceae|g__Solobacterium|s__Solobacterium_moorei|t__GCF_000186945	Gram-positive	anaerobic	human	0	0	0	0	0	0	0	0.01539	0	0	0	0	0	0	0	0	0	0	0	0	0	0	0	0	0	0	0	0	0	0	0	0	0	0	0	0	0	0	0	0	0	0	0	0	0	0
k__Bacteria|p__Firmicutes|c__Negativicutes				0.26906	0.38745	0	0	0	0	0.33013	2.57405	0	0	0	0	0	6.29486	0	1.54791	0	11.6639	0	0	0	1.13982	0	0	0	0.02845	0	0	0	0	0	0	1.81872	0	0	0	0	0	0	0.19085	0	3.49219	2.23068	0	0.74046	0
k__Bacteria|p__Firmicutes|c__Negativicutes|o__Selenomonadales				0.26906	0.38745	0	0	0	0	0.33013	2.57405	0	0	0	0	0	6.29486	0	1.54791	0	11.6639	0	0	0	1.13982	0	0	0	0.02845	0	0	0	0	0	0	1.81872	0	0	0	0	0	0	0.19085	0	3.49219	2.23068	0	0.74046	0
k__Bacteria|p__Firmicutes|c__Negativicutes|o__Selenomonadales|f__Acidaminococcaceae	Gram-negative	anaerobic	oral	0.26906	0	0	0	0	0	0	0	0	0	0	0	0	0	0	0	0	0	0	0	0	0	0	0	0	0	0	0	0	0	0	0	0	0	0	0	0	0	0	0	0	0	0	0	0	0
k__Bacteria|p__Firmicutes|c__Negativicutes|o__Selenomonadales|f__Acidaminococcaceae|g__Succinispira	Gram-negative	anaerobic	oral	0.26906	0	0	0	0	0	0	0	0	0	0	0	0	0	0	0	0	0	0	0	0	0	0	0	0	0	0	0	0	0	0	0	0	0	0	0	0	0	0	0	0	0	0	0	0	0
k__Bacteria|p__Firmicutes|c__Negativicutes|o__Selenomonadales|f__Acidaminococcaceae|g__Succinispira|s__Succinispira_mobilis	Gram-negative	anaerobic	oral	0.26906	0	0	0	0	0	0	0	0	0	0	0	0	0	0	0	0	0	0	0	0	0	0	0	0	0	0	0	0	0	0	0	0	0	0	0	0	0	0	0	0	0	0	0	0	0
k__Bacteria|p__Firmicutes|c__Negativicutes|o__Selenomonadales|f__Acidaminococcaceae|g__Succinispira|s__Succinispira_mobilis|t__GCF_000384135	Gram-negative	anaerobic	oral	0.26906	0	0	0	0	0	0	0	0	0	0	0	0	0	0	0	0	0	0	0	0	0	0	0	0	0	0	0	0	0	0	0	0	0	0	0	0	0	0	0	0	0	0	0	0	0
k__Bacteria|p__Firmicutes|c__Negativicutes|o__Selenomonadales|f__Veillonellaceae	Gram-negative	anaerobic	animal/oral	0	0.38745	0	0	0	0	0.33013	2.57405	0	0	0	0	0	6.29486	0	1.54791	0	11.6639	0	0	0	1.13982	0	0	0	0.02845	0	0	0	0	0	0	1.81872	0	0	0	0	0	0	0.19085	0	3.49219	2.23068	0	0.74046	0
k__Bacteria|p__Firmicutes|c__Negativicutes|o__Selenomonadales|f__Veillonellaceae|g__Acetonema	Gram-negative	anaerobic	oral	0	0	0	0	0	0	0	0	0	0	0	0	0	0	0	0	0	0	0	0	0	0	0	0	0	0	0	0	0	0	0	0	0	0	0	0	0	0	0	0	0	0	0	0	0	0
k__Bacteria|p__Firmicutes|c__Negativicutes|o__Selenomonadales|f__Veillonellaceae|g__Acetonema|s__Acetonema_longum	Gram-negative	anaerobic	oral	0	0	0	0	0	0	0	0	0	0	0	0	0	0	0	0	0	0	0	0	0	0	0	0	0	0	0	0	0	0	0	0	0	0	0	0	0	0	0	0	0	0	0	0	0	0
k__Bacteria|p__Firmicutes|c__Negativicutes|o__Selenomonadales|f__Veillonellaceae|g__Acetonema|s__Acetonema_longum|t__GCF_000219125	Gram-negative	anaerobic	oral	0	0	0	0	0	0	0	0	0	0	0	0	0	0	0	0	0	0	0	0	0	0	0	0	0	0	0	0	0	0	0	0	0	0	0	0	0	0	0	0	0	0	0	0	0	0
k__Bacteria|p__Firmicutes|c__Negativicutes|o__Selenomonadales|f__Veillonellaceae|g__Dialister	Gram-negative	anaerobic	oral	0	0	0	0	0	0	0	0.00948	0	0	0	0	0	0	0	0	0	0	0	0	0	0	0	0	0	0	0	0	0	0	0	0	0	0	0	0	0	0	0	0	0	0	0	0	0	0
k__Bacteria|p__Firmicutes|c__Negativicutes|o__Selenomonadales|f__Veillonellaceae|g__Dialister|s__Dialister_invisus	Gram-negative	anaerobic	oral	0	0	0	0	0	0	0	0.00948	0	0	0	0	0	0	0	0	0	0	0	0	0	0	0	0	0	0	0	0	0	0	0	0	0	0	0	0	0	0	0	0	0	0	0	0	0	0
k__Bacteria|p__Firmicutes|c__Negativicutes|o__Selenomonadales|f__Veillonellaceae|g__Dialister|s__Dialister_invisus|t__GCF_000160055	Gram-negative	anaerobic	oral	0	0	0	0	0	0	0	0.00948	0	0	0	0	0	0	0	0	0	0	0	0	0	0	0	0	0	0	0	0	0	0	0	0	0	0	0	0	0	0	0	0	0	0	0	0	0	0
k__Bacteria|p__Firmicutes|c__Negativicutes|o__Selenomonadales|f__Veillonellaceae|g__Mitsuokella	Gram-negative	anaerobic	animals	0	0.38745	0	0	0	0	0.33013	0	0	0	0	0	0	6.29486	0	1.54791	0	11.6639	0	0	0	1.13982	0	0	0	0	0	0	0	0	0	0	1.81872	0	0	0	0	0	0	0	0	3.49219	2.23068	0	0	0
k__Bacteria|p__Firmicutes|c__Negativicutes|o__Selenomonadales|f__Veillonellaceae|g__Mitsuokella|s__Mitsuokella_unclassified	Gram-negative	anaerobic	animals	0	0.38745	0	0	0	0	0.33013	0	0	0	0	0	0	6.29486	0	1.54791	0	11.6639	0	0	0	1.13982	0	0	0	0	0	0	0	0	0	0	1.81872	0	0	0	0	0	0	0	0	3.49219	2.23068	0	0	0
k__Bacteria|p__Firmicutes|c__Negativicutes|o__Selenomonadales|f__Veillonellaceae|g__Selenomonas	Gram-negative	anaerobic	oral	0	0	0	0	0	0	0	0.54169	0	0	0	0	0	0	0	0	0	0	0	0	0	0	0	0	0	0.02845	0	0	0	0	0	0	0	0	0	0	0	0	0	0.19085	0	0	0	0	0.74046	0
k__Bacteria|p__Firmicutes|c__Negativicutes|o__Selenomonadales|f__Veillonellaceae|g__Selenomonas|s__Selenomonas_noxia	Gram-negative	anaerobic	oral	0	0	0	0	0	0	0	0.54169	0	0	0	0	0	0	0	0	0	0	0	0	0	0	0	0	0	0.02845	0	0	0	0	0	0	0	0	0	0	0	0	0	0.19085	0	0	0	0	0.74046	0
k__Bacteria|p__Firmicutes|c__Negativicutes|o__Selenomonadales|f__Veillonellaceae|g__Selenomonas|s__Selenomonas_noxia|t__Selenomonas_noxia_unclassified	Gram-negative	anaerobic	oral	0	0	0	0	0	0	0	0.54169	0	0	0	0	0	0	0	0	0	0	0	0	0	0	0	0	0	0.02845	0	0	0	0	0	0	0	0	0	0	0	0	0	0.19085	0	0	0	0	0.74046	0
k__Bacteria|p__Firmicutes|c__Negativicutes|o__Selenomonadales|f__Veillonellaceae|g__Veillonella	Gram-negative	anaerobic	oral	0	0	0	0	0	0	0	2.02288	0	0	0	0	0	0	0	0	0	0	0	0	0	0	0	0	0	0	0	0	0	0	0	0	0	0	0	0	0	0	0	0	0	0	0	0	0	0
k__Bacteria|p__Firmicutes|c__Negativicutes|o__Selenomonadales|f__Veillonellaceae|g__Veillonella|s__Veillonella_parvula	Gram-negative	anaerobic	oral	0	0	0	0	0	0	0	1.68726	0	0	0	0	0	0	0	0	0	0	0	0	0	0	0	0	0	0	0	0	0	0	0	0	0	0	0	0	0	0	0	0	0	0	0	0	0	0
k__Bacteria|p__Firmicutes|c__Negativicutes|o__Selenomonadales|f__Veillonellaceae|g__Veillonella|s__Veillonella_parvula|t__Veillonella_parvula_unclassified	Gram-negative	anaerobic	oral	0	0	0	0	0	0	0	1.68726	0	0	0	0	0	0	0	0	0	0	0	0	0	0	0	0	0	0	0	0	0	0	0	0	0	0	0	0	0	0	0	0	0	0	0	0	0	0
k__Bacteria|p__Firmicutes|c__Negativicutes|o__Selenomonadales|f__Veillonellaceae|g__Veillonella|s__Veillonella_unclassified	Gram-negative	anaerobic	oral	0	0	0	0	0	0	0	0.33562	0	0	0	0	0	0	0	0	0	0	0	0	0	0	0	0	0	0	0	0	0	0	0	0	0	0	0	0	0	0	0	0	0	0	0	0	0	0
k__Bacteria|p__Fusobacteria				1.95085	0.05343	0	0	0	0	1.27537	1.01357	0	0	0	0	0	0	0	0	0	0	0	0	0	0	0	0	0	1.08199	0.11626	0	0	0	0.30133	0	0	0	0	0	0	0	0	1.23345	1.58138	0	0	0	0.23763	0
k__Bacteria|p__Fusobacteria|c__Fusobacteriia				1.95085	0.05343	0	0	0	0	1.27537	1.01357	0	0	0	0	0	0	0	0	0	0	0	0	0	0	0	0	0	1.08199	0.11626	0	0	0	0.30133	0	0	0	0	0	0	0	0	1.23345	1.58138	0	0	0	0.23763	0
k__Bacteria|p__Fusobacteria|c__Fusobacteriia|o__Fusobacteriales				1.95085	0.05343	0	0	0	0	1.27537	1.01357	0	0	0	0	0	0	0	0	0	0	0	0	0	0	0	0	0	1.08199	0.11626	0	0	0	0.30133	0	0	0	0	0	0	0	0	1.23345	1.58138	0	0	0	0.23763	0
k__Bacteria|p__Fusobacteria|c__Fusobacteriia|o__Fusobacteriales|f__Fusobacteriaceae	Gram-negative	anaerobic	oral	1.95085	0.05343	0	0	0	0	0.30973	0.35854	0	0	0	0	0	0	0	0	0	0	0	0	0	0	0	0	0	0.42888	0.11626	0	0	0	0.30133	0	0	0	0	0	0	0	0	0.44723	1.58138	0	0	0	0	0
k__Bacteria|p__Fusobacteria|c__Fusobacteriia|o__Fusobacteriales|f__Fusobacteriaceae|g__Fusobacterium	Gram-negative	anaerobic	oral	1.95085	0.05343	0	0	0	0	0.30973	0.35854	0	0	0	0	0	0	0	0	0	0	0	0	0	0	0	0	0	0.42888	0.11626	0	0	0	0.30133	0	0	0	0	0	0	0	0	0.44723	1.58138	0	0	0	0	0
k__Bacteria|p__Fusobacteria|c__Fusobacteriia|o__Fusobacteriales|f__Fusobacteriaceae|g__Fusobacterium|s__Fusobacterium_nucleatum	Gram-negative	anaerobic	oral	1.95085	0.05343	0	0	0	0	0.30973	0.35854	0	0	0	0	0	0	0	0	0	0	0	0	0	0	0	0	0	0.42888	0.11626	0	0	0	0.30133	0	0	0	0	0	0	0	0	0.44723	1.58138	0	0	0	0	0
k__Bacteria|p__Fusobacteria|c__Fusobacteriia|o__Fusobacteriales|f__Fusobacteriaceae|g__Fusobacterium|s__Fusobacterium_nucleatum|t__Fusobacterium_nucleatum_unclassified	Gram-negative	anaerobic	oral	1.95085	0.05343	0	0	0	0	0.30973	0.35854	0	0	0	0	0	0	0	0	0	0	0	0	0	0	0	0	0	0.42888	0.11626	0	0	0	0.30133	0	0	0	0	0	0	0	0	0.44723	1.58138	0	0	0	0	0
k__Bacteria|p__Fusobacteria|c__Fusobacteriia|o__Fusobacteriales|f__Leptotrichiaceae	Gram-negative	anaerobic	oral	0	0	0	0	0	0	0.96564	0.65503	0	0	0	0	0	0	0	0	0	0	0	0	0	0	0	0	0	0.65311	0	0	0	0	0	0	0	0	0	0	0	0	0	0.78622	0	0	0	0	0.23763	0
k__Bacteria|p__Fusobacteria|c__Fusobacteriia|o__Fusobacteriales|f__Leptotrichiaceae|g__Leptotrichia	Gram-negative	anaerobic	oral	0	0	0	0	0	0	0.14014	0.37205	0	0	0	0	0	0	0	0	0	0	0	0	0	0	0	0	0	0.31564	0	0	0	0	0	0	0	0	0	0	0	0	0	0.2248	0	0	0	0	0.02225	0
k__Bacteria|p__Fusobacteria|c__Fusobacteriia|o__Fusobacteriales|f__Leptotrichiaceae|g__Leptotrichia|s__Leptotrichia_buccalis	Gram-negative	anaerobic	oral	0	0	0	0	0	0	0.8255	0.28299	0	0	0	0	0	0	0	0	0	0	0	0	0	0	0	0	0	0.33747	0	0	0	0	0	0	0	0	0	0	0	0	0	0.56142	0	0	0	0	0.21537	0
k__Bacteria|p__Fusobacteria|c__Fusobacteriia|o__Fusobacteriales|f__Leptotrichiaceae|g__Leptotrichia|s__Leptotrichia_buccalis|t__GCF_000023905	Gram-negative	anaerobic	oral	0	0	0	0	0	0	0	0	0	0	0	0	0	0	0	0	0	0	0	0	0	0	0	0	0	0	0	0	0	0	0	0	0	0	0	0	0	0	0	0	0	0	0	0	0	0
k__Bacteria|p__Fusobacteria|c__Fusobacteriia|o__Fusobacteriales|f__Leptotrichiaceae|g__Leptotrichia|s__Leptotrichia_unclassified	Gram-negative	anaerobic	oral	0	0	0	0	0	0	0	0	0	0	0	0	0	0	0	0	0	0	0	0	0	0	0	0	0	0	0	0	0	0	0	0	0	0	0	0	0	0	0	0	0	0	0	0	0	0
k__Bacteria|p__Fusobacteria|c__Fusobacteriia|o__Fusobacteriales|f__Leptotrichiaceae|g__Leptotrichia|s__Leptotrichia_wadei	Gram-negative	anaerobic	oral	0	0	0	0	0	0	0.14014	0.37205	0	0	0	0	0	0	0	0	0	0	0	0	0	0	0	0	0	0.31564	0	0	0	0	0	0	0	0	0	0	0	0	0	0.2248	0	0	0	0	0.02225	0
k__Bacteria|p__Fusobacteria|c__Fusobacteriia|o__Fusobacteriales|f__Leptotrichiaceae|g__Leptotrichia|s__Leptotrichia_wadei|t__Leptotrichia_wadei_unclassified	Gram-negative	anaerobic	oral	0	0	0	0	0	0	0	0	0	0	0	0	0	0	0	0	0	0	0	0	0	0	0	0	0	0	0	0	0	0	0	0	0	0	0	0	0	0	0	0	0	0	0	0	0	0
k__Bacteria|p__Fusobacteria|c__Fusobacteriia|o__Fusobacteriales|f__Leptotrichiaceae|g__Leptotrichiaceae_unclassified	Gram-negative	anaerobic	oral	0	0	0	0	0	0	0	0	0	0	0	0	0	0	0	0	0	0	0	0	0	0	0	0	0	0	0	0	0	0	0	0	0	0	0	0	0	0	0	0	0	0	0	0	0	0
k__Bacteria|p__Planctomycetes				0	0	0	0	0	0	0	0	0	0	0	0	0	0	0	0	0	0	0	0	0	0	0	0	0	0	0	0	0	0	0	0	0	0	0	0	0	0	0	0	0	0	0	0	0	0
k__Bacteria|p__Planctomycetes|c__Planctomycetia				0	0	0	0	0	0	0	0	0	0	0	0	0	0	0	0	0	0	0	0	0	0	0	0	0	0	0	0	0	0	0	0	0	0	0	0	0	0	0	0	0	0	0	0	0	0
k__Bacteria|p__Planctomycetes|c__Planctomycetia|o__Planctomycetales				0	0	0	0	0	0	0	0	0	0	0	0	0	0	0	0	0	0	0	0	0	0	0	0	0	0	0	0	0	0	0	0	0	0	0	0	0	0	0	0	0	0	0	0	0	0
k__Bacteria|p__Planctomycetes|c__Planctomycetia|o__Planctomycetales|f__Planctomycetaceae	Gram-negative	aerobic	soil/water	0	0	0	0	0	0	0	0	0	0	0	0	0	0	0	0	0	0	0	0	0	0	0	0	0	0	0	0	0	0	0	0	0	0	0	0	0	0	0	0	0	0	0	0	0	0
k__Bacteria|p__Planctomycetes|c__Planctomycetia|o__Planctomycetales|f__Planctomycetaceae|g__Rhodopirellula	Gram-negative	aerobic	soil/water	0	0	0	0	0	0	0	0	0	0	0	0	0	0	0	0	0	0	0	0	0	0	0	0	0	0	0	0	0	0	0	0	0	0	0	0	0	0	0	0	0	0	0	0	0	0
k__Bacteria|p__Planctomycetes|c__Planctomycetia|o__Planctomycetales|f__Planctomycetaceae|g__Rhodopirellula|s__Rhodopirellula_unclassified	Gram-negative	aerobic	soil/water	0	0	0	0	0	0	0	0	0	0	0	0	0	0	0	0	0	0	0	0	0	0	0	0	0	0	0	0	0	0	0	0	0	0	0	0	0	0	0	0	0	0	0	0	0	0
k__Bacteria|p__Proteobacteria				51.9108	10.4606	6.18859	15.5378	47.8952	11.1824	38.925	50.7811	0	5.46563	11.5984	3.61157	83.3467	21.714	16.9989	2.01213	34.1547	13.9165	88.1692	28.9227	21.5921	0.73992	0	33.4326	4.70916	14.6802	5.01774	6.62883	23.6767	17.2023	3.18196	83.7541	1.59064	3.35951	14.5912	3.505	23.3455	29.9963	29.2478	17.7758	62.6774	26.5498	18.6998	5.88789	21.9042	5.05504
k__Bacteria|p__Proteobacteria|c__Alphaproteobacteria				2.6753	0.68533	0	0	0	0	0	0	0	0	0	0	0	3.1898	0.59449	0	19.4676	0	6.72724	18.0357	0	0.73992	0	0	0	0	4.75971	4.19549	7.3531	3.62881	1.08986	0.19928	0.76631	0.93153	14.5912	3.505	14.8527	0	7.39522	0.14659	0.39127	18.4374	9.6803	1.67743	1.86735	1.71752
k__Bacteria|p__Proteobacteria|c__Alphaproteobacteria|o__Caulobacterales				0	0	0	0	0	0	0	0	0	0	0	0	0	0	0	0	0	0	0	0	0	0	0	0	0	0	0	0	0.61386	0	0	0	0	0	0	0	0	0	0	0	0	0	0	0	0.95678	0
k__Bacteria|p__Proteobacteria|c__Alphaproteobacteria|o__Caulobacterales|f__Caulobacteraceae	Gram-negative	aerobic	soil/water	0	0	0	0	0	0	0	0	0	0	0	0	0	0	0	0	0	0	0	0	0	0	0	0	0	0	0	0	0.61386	0	0	0	0	0	0	0	0	0	0	0	0	0	0	0	0.95678	0
k__Bacteria|p__Proteobacteria|c__Alphaproteobacteria|o__Caulobacterales|f__Caulobacteraceae|g__Asticcacaulis	Gram-negative	aerobic	soil/water	0	0	0	0	0	0	0	0	0	0	0	0	0	0	0	0	0	0	0	0	0	0	0	0	0	0	0	0	0	0	0	0	0	0	0	0	0	0	0	0	0	0	0	0	0	0
k__Bacteria|p__Proteobacteria|c__Alphaproteobacteria|o__Caulobacterales|f__Caulobacteraceae|g__Asticcacaulis|s__Asticcacaulis_unclassified	Gram-negative	aerobic	soil/water	0	0	0	0	0	0	0	0	0	0	0	0	0	0	0	0	0	0	0	0	0	0	0	0	0	0	0	0	0	0	0	0	0	0	0	0	0	0	0	0	0	0	0	0	0	0
k__Bacteria|p__Proteobacteria|c__Alphaproteobacteria|o__Caulobacterales|f__Caulobacteraceae|g__Brevundimonas	Gram-negative	aerobic	soil/water	0	0	0	0	0	0	0	0	0	0	0	0	0	0	0	0	0	0	0	0	0	0	0	0	0	0	0	0	0.61386	0	0	0	0	0	0	0	0	0	0	0	0	0	0	0	0	0
k__Bacteria|p__Proteobacteria|c__Alphaproteobacteria|o__Caulobacterales|f__Caulobacteraceae|g__Brevundimonas|s__Brevundimonas_unclassified	Gram-negative	aerobic	soil/water	0	0	0	0	0	0	0	0	0	0	0	0	0	0	0	0	0	0	0	0	0	0	0	0	0	0	0	0	0.61386	0	0	0	0	0	0	0	0	0	0	0	0	0	0	0	0	0
k__Bacteria|p__Proteobacteria|c__Alphaproteobacteria|o__Caulobacterales|f__Caulobacteraceae|g__Caulobacter	Gram-negative	aerobic	soil/water	0	0	0	0	0	0	0	0	0	0	0	0	0	0	0	0	0	0	0	0	0	0	0	0	0	0	0	0	0	0	0	0	0	0	0	0	0	0	0	0	0	0	0	0	0.95678	0
k__Bacteria|p__Proteobacteria|c__Alphaproteobacteria|o__Caulobacterales|f__Caulobacteraceae|g__Caulobacter|s__Caulobacter_unclassified	Gram-negative	aerobic	soil/water	0	0	0	0	0	0	0	0	0	0	0	0	0	0	0	0	0	0	0	0	0	0	0	0	0	0	0	0	0	0	0	0	0	0	0	0	0	0	0	0	0	0	0	0	0.95678	0
k__Bacteria|p__Proteobacteria|c__Alphaproteobacteria|o__Caulobacterales|f__Caulobacteraceae|g__Caulobacter|s__Caulobacter_vibrioides	Gram-negative	aerobic	soil/water	0	0	0	0	0	0	0	0	0	0	0	0	0	0	0	0	0	0	0	0	0	0	0	0	0	0	0	0	0	0	0	0	0	0	0	0	0	0	0	0	0	0	0	0	0	0
k__Bacteria|p__Proteobacteria|c__Alphaproteobacteria|o__Caulobacterales|f__Caulobacteraceae|g__Caulobacter|s__Caulobacter_vibrioides|t__Caulobacter_vibrioides_unclassified	Gram-negative	aerobic	soil/water	0	0	0	0	0	0	0	0	0	0	0	0	0	0	0	0	0	0	0	0	0	0	0	0	0	0	0	0	0	0	0	0	0	0	0	0	0	0	0	0	0	0	0	0	0	0
k__Bacteria|p__Proteobacteria|c__Alphaproteobacteria|o__Caulobacterales|f__Caulobacteraceae|g__Phenylobacterium	Gram-negative	aerobic	soil/water	0	0	0	0	0	0	0	0	0	0	0	0	0	0	0	0	0	0	0	0	0	0	0	0	0	0	0	0	0	0	0	0	0	0	0	0	0	0	0	0	0	0	0	0	0	0
k__Bacteria|p__Proteobacteria|c__Alphaproteobacteria|o__Caulobacterales|f__Caulobacteraceae|g__Phenylobacterium|s__Phenylobacterium_zucineum	Gram-negative	aerobic	soil/water	0	0	0	0	0	0	0	0	0	0	0	0	0	0	0	0	0	0	0	0	0	0	0	0	0	0	0	0	0	0	0	0	0	0	0	0	0	0	0	0	0	0	0	0	0	0
k__Bacteria|p__Proteobacteria|c__Alphaproteobacteria|o__Caulobacterales|f__Caulobacteraceae|g__Phenylobacterium|s__Phenylobacterium_zucineum|t__GCF_000017265	Gram-negative	aerobic	soil/water	0	0	0	0	0	0	0	0	0	0	0	0	0	0	0	0	0	0	0	0	0	0	0	0	0	0	0	0	0	0	0	0	0	0	0	0	0	0	0	0	0	0	0	0	0	0
k__Bacteria|p__Proteobacteria|c__Alphaproteobacteria|o__Rhizobiales				2.6753	0.68533	0	0	0	0	0	0	0	0	0	0	0	0	0.59449	0	5.21762	0	6.72724	18.0357	0	0.73992	0	0	0	0	4.75971	0	6.73924	3.62881	1.08986	0.19928	0.76631	0.93153	14.5912	3.505	14.8527	0	7.39522	0.14659	0.39127	18.4374	9.6803	1.67743	0.91057	1.71752
k__Bacteria|p__Proteobacteria|c__Alphaproteobacteria|o__Rhizobiales|f__Aurantimonadaceae	Gram-negative	aerobic	sea water	0	0	0	0	0	0	0	0	0	0	0	0	0	0	0	0	0	0	0	0	0	0	0	0	0	0	0	0	0	0	0	0	0	0	0	0	0	0	0	0	0	0	0	0	0	0
k__Bacteria|p__Proteobacteria|c__Alphaproteobacteria|o__Rhizobiales|f__Aurantimonadaceae|g__Aurantimonadaceae_unclassified	Gram-negative	aerobic	sea water	0	0	0	0	0	0	0	0	0	0	0	0	0	0	0	0	0	0	0	0	0	0	0	0	0	0	0	0	0	0	0	0	0	0	0	0	0	0	0	0	0	0	0	0	0	0
k__Bacteria|p__Proteobacteria|c__Alphaproteobacteria|o__Rhizobiales|f__Bartonellaceae	Gram-negative	aerobic	pathogen	0	0	0	0	0	0	0	0	0	0	0	0	0	0	0	0	0	0	0	0	0	0	0	0	0	0	0	0	0	0	0	0	0	0	0	0	0	0	0	0	0	0	0	1.49506	0	0
k__Bacteria|p__Proteobacteria|c__Alphaproteobacteria|o__Rhizobiales|f__Bartonellaceae|g__Bartonella	Gram-negative	aerobic	pathogen	0	0	0	0	0	0	0	0	0	0	0	0	0	0	0	0	0	0	0	0	0	0	0	0	0	0	0	0	0	0	0	0	0	0	0	0	0	0	0	0	0	0	0	1.49506	0	0
k__Bacteria|p__Proteobacteria|c__Alphaproteobacteria|o__Rhizobiales|f__Bartonellaceae|g__Bartonella|s__Bartonella_unclassified	Gram-negative	aerobic	pathogen	0	0	0	0	0	0	0	0	0	0	0	0	0	0	0	0	0	0	0	0	0	0	0	0	0	0	0	0	0	0	0	0	0	0	0	0	0	0	0	0	0	0	0	1.49506	0	0
k__Bacteria|p__Proteobacteria|c__Alphaproteobacteria|o__Rhizobiales|f__Beijerinckiaceae	Gram-negative	aerobic	soil	0	0.17381	0	0	0	0	0	0	0	0	0	0	0	0	0	0	0	0	0	0	0	0	0	0	0	0	0	0	0	0	0	0	0	0	0	0	0	0	0	0	0	0	0	0	0	0
k__Bacteria|p__Proteobacteria|c__Alphaproteobacteria|o__Rhizobiales|f__Beijerinckiaceae|g__Beijerinckiaceae_unclassified	Gram-negative	aerobic	soil	0	0.17381	0	0	0	0	0	0	0	0	0	0	0	0	0	0	0	0	0	0	0	0	0	0	0	0	0	0	0	0	0	0	0	0	0	0	0	0	0	0	0	0	0	0	0	0
k__Bacteria|p__Proteobacteria|c__Alphaproteobacteria|o__Rhizobiales|f__Bradyrhizobiaceae	Gram-negative	aerobic	soil	0	0.28308	0	0	0	0	0	0	0	0	0	0	0	0	0	0	0	0	0	2.00625	0	0	0	0	0	0	0	0	0	0	0	0	0	0	0.21909	0	2.31978	0	0	0.10731	0	8.53015	0.17262	0	0	0
k__Bacteria|p__Proteobacteria|c__Alphaproteobacteria|o__Rhizobiales|f__Bradyrhizobiaceae|g__Afipia	Gram-negative	aerobic	soil	0	0	0	0	0	0	0	0	0	0	0	0	0	0	0	0	0	0	0	2.00625	0	0	0	0	0	0	0	0	0	0	0	0	0	0	0.21909	0	0	0	0	0	0	1.57584	0.17262	0	0	0
k__Bacteria|p__Proteobacteria|c__Alphaproteobacteria|o__Rhizobiales|f__Bradyrhizobiaceae|g__Afipia|s__Afipia_unclassified	Gram-negative	aerobic	soil	0	0	0	0	0	0	0	0	0	0	0	0	0	0	0	0	0	0	0	2.00625	0	0	0	0	0	0	0	0	0	0	0	0	0	0	0.21909	0	0	0	0	0	0	1.57584	0.17262	0	0	0
k__Bacteria|p__Proteobacteria|c__Alphaproteobacteria|o__Rhizobiales|f__Bradyrhizobiaceae|g__Nitrobacter	Gram-negative	aerobic	soil	0	0.09799	0	0	0	0	0	0	0	0	0	0	0	0	0	0	0	0	0	0	0	0	0	0	0	0	0	0	0	0	0	0	0	0	0	0	0	0	0	0	0	0	0	0	0	0
k__Bacteria|p__Proteobacteria|c__Alphaproteobacteria|o__Rhizobiales|f__Bradyrhizobiaceae|g__Nitrobacter|s__Nitrobacter_unclassified	Gram-negative	aerobic	soil	0	0.09799	0	0	0	0	0	0	0	0	0	0	0	0	0	0	0	0	0	0	0	0	0	0	0	0	0	0	0	0	0	0	0	0	0	0	0	0	0	0	0	0	0	0	0	0
k__Bacteria|p__Proteobacteria|c__Alphaproteobacteria|o__Rhizobiales|f__Bradyrhizobiaceae|g__Rhodopseudomonas	Gram-negative	aerobic	soil	0	0.18509	0	0	0	0	0	0	0	0	0	0	0	0	0	0	0	0	0	0	0	0	0	0	0	0	0	0	0	0	0	0	0	0	0	0	2.31978	0	0	0.10731	0	6.95431	0	0	0	0
k__Bacteria|p__Proteobacteria|c__Alphaproteobacteria|o__Rhizobiales|f__Bradyrhizobiaceae|g__Rhodopseudomonas|s__Rhodopseudomonas_palustris	Gram-negative	aerobic	soil	0	0.18509	0	0	0	0	0	0	0	0	0	0	0	0	0	0	0	0	0	0	0	0	0	0	0	0	0	0	0	0	0	0	0	0	0	0	2.31978	0	0	0	0	0	0	0	0	0
k__Bacteria|p__Proteobacteria|c__Alphaproteobacteria|o__Rhizobiales|f__Bradyrhizobiaceae|g__Rhodopseudomonas|s__Rhodopseudomonas_palustris|t__Rhodopseudomonas_palustris_unclassified	Gram-negative	aerobic	soil	0	0.18509	0	0	0	0	0	0	0	0	0	0	0	0	0	0	0	0	0	0	0	0	0	0	0	0	0	0	0	0	0	0	0	0	0	0	2.31978	0	0	0	0	0	0	0	0	0
k__Bacteria|p__Proteobacteria|c__Alphaproteobacteria|o__Rhizobiales|f__Bradyrhizobiaceae|g__Rhodopseudomonas|s__Rhodopseudomonas_unclassified	Gram-negative	aerobic	soil	0	0	0	0	0	0	0	0	0	0	0	0	0	0	0	0	0	0	0	0	0	0	0	0	0	0	0	0	0	0	0	0	0	0	0	0	0	0	0	0.10731	0	6.95431	0	0	0	0
k__Bacteria|p__Proteobacteria|c__Alphaproteobacteria|o__Rhizobiales|f__Brucellaceae	Gram-negative	aerobic	animal	0	0	0	0	0	0	0	0	0	0	0	0	0	0	0	0	0	0	0	0	0	0	0	0	0	0	0	0	0	0	0	0	0	0	0	0	0	0	0	0	0	0	0	0	0	0
k__Bacteria|p__Proteobacteria|c__Alphaproteobacteria|o__Rhizobiales|f__Brucellaceae|g__Brucella	Gram-negative	aerobic	animal	0	0	0	0	0	0	0	0	0	0	0	0	0	0	0	0	0	0	0	0	0	0	0	0	0	0	0	0	0	0	0	0	0	0	0	0	0	0	0	0	0	0	0	0	0	0
k__Bacteria|p__Proteobacteria|c__Alphaproteobacteria|o__Rhizobiales|f__Brucellaceae|g__Brucella|s__Brucella_ovis	Gram-negative	aerobic	animal	0	0	0	0	0	0	0	0	0	0	0	0	0	0	0	0	0	0	0	0	0	0	0	0	0	0	0	0	0	0	0	0	0	0	0	0	0	0	0	0	0	0	0	0	0	0
k__Bacteria|p__Proteobacteria|c__Alphaproteobacteria|o__Rhizobiales|f__Brucellaceae|g__Brucella|s__Brucella_ovis|t__Brucella_ovis_unclassified	Gram-negative	aerobic	animal	0	0	0	0	0	0	0	0	0	0	0	0	0	0	0	0	0	0	0	0	0	0	0	0	0	0	0	0	0	0	0	0	0	0	0	0	0	0	0	0	0	0	0	0	0	0
k__Bacteria|p__Proteobacteria|c__Alphaproteobacteria|o__Rhizobiales|f__Brucellaceae|g__Brucella|s__Brucella_pinnipedialis	Gram-negative	aerobic	animal	0	0	0	0	0	0	0	0	0	0	0	0	0	0	0	0	0	0	0	0	0	0	0	0	0	0	0	0	0	0	0	0	0	0	0	0	0	0	0	0	0	0	0	0	0	0
k__Bacteria|p__Proteobacteria|c__Alphaproteobacteria|o__Rhizobiales|f__Brucellaceae|g__Brucella|s__Brucella_pinnipedialis|t__Brucella_pinnipedialis_unclassified	Gram-negative	aerobic	animal	0	0	0	0	0	0	0	0	0	0	0	0	0	0	0	0	0	0	0	0	0	0	0	0	0	0	0	0	0	0	0	0	0	0	0	0	0	0	0	0	0	0	0	0	0	0
k__Bacteria|p__Proteobacteria|c__Alphaproteobacteria|o__Rhizobiales|f__Brucellaceae|g__Ochrobactrum	Gram-negative	aerobic	soil	0	0	0	0	0	0	0	0	0	0	0	0	0	0	0	0	0	0	0	0	0	0	0	0	0	0	0	0	0	0	0	0	0	0	0	0	0	0	0	0	0	0	0	0	0	0
k__Bacteria|p__Proteobacteria|c__Alphaproteobacteria|o__Rhizobiales|f__Brucellaceae|g__Ochrobactrum|s__Ochrobactrum_unclassified	Gram-negative	aerobic	soil	0	0	0	0	0	0	0	0	0	0	0	0	0	0	0	0	0	0	0	0	0	0	0	0	0	0	0	0	0	0	0	0	0	0	0	0	0	0	0	0	0	0	0	0	0	0
k__Bacteria|p__Proteobacteria|c__Alphaproteobacteria|o__Rhizobiales|f__Hyphomicrobiaceae	Gram-negative	aerobic	soil	0.56309	0	0	0	0	0	0	0	0	0	0	0	0	0	0	0	0	0	0	0	0	0.73992	0	0	0	0	0	0	0	0	0	0	0	0	6.75465	0	0	0	0	0.03928	0.05972	9.06793	0.91802	0	0.55969	1.71752
k__Bacteria|p__Proteobacteria|c__Alphaproteobacteria|o__Rhizobiales|f__Hyphomicrobiaceae|g__Hyphomicrobiaceae_unclassified	Gram-negative	aerobic	soil	0.56309	0	0	0	0	0	0	0	0	0	0	0	0	0	0	0	0	0	0	0	0	0.73992	0	0	0	0	0	0	0	0	0	0	0	0	6.75465	0	0	0	0	0	0	9.06793	0	0	0	0
k__Bacteria|p__Proteobacteria|c__Alphaproteobacteria|o__Rhizobiales|f__Hyphomicrobiaceae|g__Hyphomicrobium	Gram-negative	aerobic	soil	0	0	0	0	0	0	0	0	0	0	0	0	0	0	0	0	0	0	0	0	0	0	0	0	0	0	0	0	0	0	0	0	0	0	0	0	0	0	0	0.03928	0.05972	0	0.91802	0	0.55969	1.71752
k__Bacteria|p__Proteobacteria|c__Alphaproteobacteria|o__Rhizobiales|f__Hyphomicrobiaceae|g__Hyphomicrobium|s__Hyphomicrobium_unclassified	Gram-negative	aerobic	soil	0	0	0	0	0	0	0	0	0	0	0	0	0	0	0	0	0	0	0	0	0	0	0	0	0	0	0	0	0	0	0	0	0	0	0	0	0	0	0	0.03928	0.05972	0	0.91802	0	0.55969	1.71752
k__Bacteria|p__Proteobacteria|c__Alphaproteobacteria|o__Rhizobiales|f__Methylocystaceae	Gram-negative	aerobic	soil	0	0	0	0	0	0	0	0	0	0	0	0	0	0	0	0	0	0	0	0	0	0	0	0	0	0	0	0	0	0	0	0	0	0	0	0	0	0	0	0	0	0	0	0	0	0
k__Bacteria|p__Proteobacteria|c__Alphaproteobacteria|o__Rhizobiales|f__Methylocystaceae|g__Methylosinus	Gram-negative	aerobic	soil	0	0	0	0	0	0	0	0	0	0	0	0	0	0	0	0	0	0	0	0	0	0	0	0	0	0	0	0	0	0	0	0	0	0	0	0	0	0	0	0	0	0	0	0	0	0
k__Bacteria|p__Proteobacteria|c__Alphaproteobacteria|o__Rhizobiales|f__Methylocystaceae|g__Methylosinus|s__Methylosinus_unclassified	Gram-negative	aerobic	soil	0	0	0	0	0	0	0	0	0	0	0	0	0	0	0	0	0	0	0	0	0	0	0	0	0	0	0	0	0	0	0	0	0	0	0	0	0	0	0	0	0	0	0	0	0	0
k__Bacteria|p__Proteobacteria|c__Alphaproteobacteria|o__Rhizobiales|f__Phyllobacteriaceae	Gram-negative	aerobic	soil	0.10217	0.22844	0	0	0	0	0	0	0	0	0	0	0	0	0.59449	0	0	0	6.72724	16.0294	0	0	0	0	0	0	4.75971	0	1.76509	0.26744	0.11437	0.19928	0.76631	0.93153	3.59879	0.13164	12.5329	0	0.76573	0	0.33155	0.83929	8.58966	0.18237	0.35089	0
k__Bacteria|p__Proteobacteria|c__Alphaproteobacteria|o__Rhizobiales|f__Phyllobacteriaceae|g__Mesorhizobium	Gram-negative	aerobic	soil	0.10217	0.22844	0	0	0	0	0	0	0	0	0	0	0	0	0.59449	0	0	0	6.72724	16.0294	0	0	0	0	0	0	4.75971	0	1.76509	0.26744	0.11437	0.19928	0.76631	0.93153	3.59879	0.13164	12.5329	0	0.76573	0	0.33155	0.83929	8.58966	0.18237	0.35089	0
k__Bacteria|p__Proteobacteria|c__Alphaproteobacteria|o__Rhizobiales|f__Phyllobacteriaceae|g__Mesorhizobium|s__Mesorhizobium_ciceri	Gram-negative	aerobic	soil	0	0	0	0	0	0	0	0	0	0	0	0	0	0	0	0	0	0	0	0	0	0	0	0	0	0	0	0	0	0	0	0	0	0	0	0	0	0	0	0	0	0	0	0	0	0
k__Bacteria|p__Proteobacteria|c__Alphaproteobacteria|o__Rhizobiales|f__Phyllobacteriaceae|g__Mesorhizobium|s__Mesorhizobium_ciceri|t__GCF_000185905	Gram-negative	aerobic	soil	0	0	0	0	0	0	0	0	0	0	0	0	0	0	0	0	0	0	0	0	0	0	0	0	0	0	0	0	0	0	0	0	0	0	0	0	0	0	0	0	0	0	0	0	0	0
k__Bacteria|p__Proteobacteria|c__Alphaproteobacteria|o__Rhizobiales|f__Phyllobacteriaceae|g__Mesorhizobium|s__Mesorhizobium_loti	Gram-negative	aerobic	soil	0	0	0	0	0	0	0	0	0	0	0	0	0	0	0	0	0	0	1.66583	2.35822	0	0	0	0	0	0	0.73523	0	0.35366	0	0	0	0	0	0	0	3.44066	0	0	0	0	0	1.95638	0.05426	0	0
k__Bacteria|p__Proteobacteria|c__Alphaproteobacteria|o__Rhizobiales|f__Phyllobacteriaceae|g__Mesorhizobium|s__Mesorhizobium_loti|t__Mesorhizobium_loti_unclassified	Gram-negative	aerobic	soil	0	0	0	0	0	0	0	0	0	0	0	0	0	0	0	0	0	0	1.66583	2.35822	0	0	0	0	0	0	0.73523	0	0.35366	0	0	0	0	0	0	0	3.44066	0	0	0	0	0	1.95638	0.05426	0	0
k__Bacteria|p__Proteobacteria|c__Alphaproteobacteria|o__Rhizobiales|f__Phyllobacteriaceae|g__Mesorhizobium|s__Mesorhizobium_metallidurans	Gram-negative	aerobic	soil	0	0	0	0	0	0	0	0	0	0	0	0	0	0	0	0	0	0	0	0	0	0	0	0	0	0	0	0	0	0	0	0	0	0	0	0	0	0	0	0	0	0	0	0	0	0
k__Bacteria|p__Proteobacteria|c__Alphaproteobacteria|o__Rhizobiales|f__Phyllobacteriaceae|g__Mesorhizobium|s__Mesorhizobium_metallidurans|t__GCF_000350085	Gram-negative	aerobic	soil	0	0	0	0	0	0	0	0	0	0	0	0	0	0	0	0	0	0	0	0	0	0	0	0	0	0	0	0	0	0	0	0	0	0	0	0	0	0	0	0	0	0	0	0	0	0
k__Bacteria|p__Proteobacteria|c__Alphaproteobacteria|o__Rhizobiales|f__Phyllobacteriaceae|g__Mesorhizobium|s__Mesorhizobium_unclassified	Gram-negative	aerobic	soil	0.10217	0.22844	0	0	0	0	0	0	0	0	0	0	0	0	0.59449	0	0	0	5.06141	13.6712	0	0	0	0	0	0	4.02448	0	1.41143	0.26744	0.11437	0.19928	0.76631	0.93153	3.59879	0.13164	9.09227	0	0.76573	0	0.33155	0.83929	6.63328	0.12811	0.35089	0
k__Bacteria|p__Proteobacteria|c__Alphaproteobacteria|o__Rhizobiales|f__Rhizobiaceae	Gram-negative	aerobic	soil	0	0	0	0	0	0	0	0	0	0	0	0	0	0	0	0	0	0	0	0	0	0	0	0	0	0	0	0	0	0	0	0	0	0	0	0	0	0	0	0	0	0	0	0	0	0
k__Bacteria|p__Proteobacteria|c__Alphaproteobacteria|o__Rhizobiales|f__Rhizobiaceae|g__Agrobacterium	Gram-negative	aerobic	soil	0	0	0	0	0	0	0	0	0	0	0	0	0	0	0	0	0	0	0	0	0	0	0	0	0	0	0	0	0	0	0	0	0	0	0	0	0	0	0	0	0	0	0	0	0	0
k__Bacteria|p__Proteobacteria|c__Alphaproteobacteria|o__Rhizobiales|f__Rhizobiaceae|g__Agrobacterium|s__Agrobacterium_tumefaciens	Gram-negative	aerobic	soil	0	0	0	0	0	0	0	0	0	0	0	0	0	0	0	0	0	0	0	0	0	0	0	0	0	0	0	0	0	0	0	0	0	0	0	0	0	0	0	0	0	0	0	0	0	0
k__Bacteria|p__Proteobacteria|c__Alphaproteobacteria|o__Rhizobiales|f__Rhizobiaceae|g__Agrobacterium|s__Agrobacterium_tumefaciens|t__Agrobacterium_tumefaciens_unclassified	Gram-negative	aerobic	soil	0	0	0	0	0	0	0	0	0	0	0	0	0	0	0	0	0	0	0	0	0	0	0	0	0	0	0	0	0	0	0	0	0	0	0	0	0	0	0	0	0	0	0	0	0	0
k__Bacteria|p__Proteobacteria|c__Alphaproteobacteria|o__Rhizobiales|f__Rhizobiaceae|g__Sinorhizobium	Gram-negative	aerobic	soil	0	0	0	0	0	0	0	0	0	0	0	0	0	0	0	0	0	0	0	0	0	0	0	0	0	0	0	0	0	0	0	0	0	0	0	0	0	0	0	0	0	0	0	0	0	0
k__Bacteria|p__Proteobacteria|c__Alphaproteobacteria|o__Rhizobiales|f__Rhizobiaceae|g__Sinorhizobium|s__Sinorhizobium_unclassified	Gram-negative	aerobic	soil	0	0	0	0	0	0	0	0	0	0	0	0	0	0	0	0	0	0	0	0	0	0	0	0	0	0	0	0	0	0	0	0	0	0	0	0	0	0	0	0	0	0	0	0	0	0
k__Bacteria|p__Proteobacteria|c__Alphaproteobacteria|o__Rhizobiales|f__Rhodobiaceae	Gram-negative	aerobic	soil	2.01004	0	0	0	0	0	0	0	0	0	0	0	0	0	0	0	5.21762	0	0	0	0	0	0	0	0	0	0	0	4.97414	3.36137	0.97549	0	0	0	4.01863	3.37336	0	0	6.62949	0	0	0	0	0	0	0
k__Bacteria|p__Proteobacteria|c__Alphaproteobacteria|o__Rhizobiales|f__Rhodobiaceae|g__Rhodobiaceae_unclassified	Gram-negative	aerobic	soil	2.01004	0	0	0	0	0	0	0	0	0	0	0	0	0	0	0	5.21762	0	0	0	0	0	0	0	0	0	0	0	4.97414	3.36137	0.97549	0	0	0	4.01863	3.37336	0	0	6.62949	0	0	0	0	0	0	0
k__Bacteria|p__Proteobacteria|c__Alphaproteobacteria|o__Rhizobiales|f__Xanthobacteraceae	Gram-negative	aerobic	soil	0	0	0	0	0	0	0	0	0	0	0	0	0	0	0	0	0	0	0	0	0	0	0	0	0	0	0	0	0	0	0	0	0	0	0	0	0	0	0	0	0	0	0	0	0	0
k__Bacteria|p__Proteobacteria|c__Alphaproteobacteria|o__Rhizobiales|f__Xanthobacteraceae|g__Xanthobacteraceae_unclassified	Gram-negative	aerobic	soil	0	0	0	0	0	0	0	0	0	0	0	0	0	0	0	0	0	0	0	0	0	0	0	0	0	0	0	0	0	0	0	0	0	0	0	0	0	0	0	0	0	0	0	0	0	0
k__Bacteria|p__Proteobacteria|c__Alphaproteobacteria|o__Rhodobacterales				0	0	0	0	0	0	0	0	0	0	0	0	0	0	0	0	0	0	0	0	0	0	0	0	0	0	0	0	0	0	0	0	0	0	0	0	0	0	0	0	0	0	0	0	0	0
k__Bacteria|p__Proteobacteria|c__Alphaproteobacteria|o__Rhodobacterales|f__Rhodobacteraceae	Gram-negative	aerobic	soil	0	0	0	0	0	0	0	0	0	0	0	0	0	0	0	0	0	0	0	0	0	0	0	0	0	0	0	0	0	0	0	0	0	0	0	0	0	0	0	0	0	0	0	0	0	0
k__Bacteria|p__Proteobacteria|c__Alphaproteobacteria|o__Rhodobacterales|f__Rhodobacteraceae|g__Paracoccus	Gram-negative	aerobic	soil	0	0	0	0	0	0	0	0	0	0	0	0	0	0	0	0	0	0	0	0	0	0	0	0	0	0	0	0	0	0	0	0	0	0	0	0	0	0	0	0	0	0	0	0	0	0
k__Bacteria|p__Proteobacteria|c__Alphaproteobacteria|o__Rhodobacterales|f__Rhodobacteraceae|g__Paracoccus|s__Paracoccus_unclassified	Gram-negative	aerobic	soil	0	0	0	0	0	0	0	0	0	0	0	0	0	0	0	0	0	0	0	0	0	0	0	0	0	0	0	0	0	0	0	0	0	0	0	0	0	0	0	0	0	0	0	0	0	0
k__Bacteria|p__Proteobacteria|c__Alphaproteobacteria|o__Rhodospirillales				0	0	0	0	0	0	0	0	0	0	0	0	0	3.1898	0	0	5.82329	0	0	0	0	0	0	0	0	0	0	4.19549	0	0	0	0	0	0	0	0	0	0	0	0	0	0	0	0	0	0
k__Bacteria|p__Proteobacteria|c__Alphaproteobacteria|o__Rhodospirillales|f__Acetobacteraceae	Gram-negative	aerobic	soil	0	0	0	0	0	0	0	0	0	0	0	0	0	0.47644	0	0	0	0	0	0	0	0	0	0	0	0	0	0	0	0	0	0	0	0	0	0	0	0	0	0	0	0	0	0	0	0
k__Bacteria|p__Proteobacteria|c__Alphaproteobacteria|o__Rhodospirillales|f__Acetobacteraceae|g__Gluconacetobacter	Gram-negative	aerobic	soil	0	0	0	0	0	0	0	0	0	0	0	0	0	0.47644	0	0	0	0	0	0	0	0	0	0	0	0	0	0	0	0	0	0	0	0	0	0	0	0	0	0	0	0	0	0	0	0
k__Bacteria|p__Proteobacteria|c__Alphaproteobacteria|o__Rhodospirillales|f__Acetobacteraceae|g__Gluconacetobacter|s__Gluconacetobacter_unclassified	Gram-negative	aerobic	soil	0	0	0	0	0	0	0	0	0	0	0	0	0	0.47644	0	0	0	0	0	0	0	0	0	0	0	0	0	0	0	0	0	0	0	0	0	0	0	0	0	0	0	0	0	0	0	0
k__Bacteria|p__Proteobacteria|c__Alphaproteobacteria|o__Rhodospirillales|f__Rhodospirillaceae	Gram-negative	aerobic	soil	0	0	0	0	0	0	0	0	0	0	0	0	0	2.71336	0	0	5.82329	0	0	0	0	0	0	0	0	0	0	4.19549	0	0	0	0	0	0	0	0	0	0	0	0	0	0	0	0	0	0
k__Bacteria|p__Proteobacteria|c__Alphaproteobacteria|o__Rhodospirillales|f__Rhodospirillaceae|g__Azospirillum	Gram-negative	aerobic	soil	0	0	0	0	0	0	0	0	0	0	0	0	0	0	0	0	0	0	0	0	0	0	0	0	0	0	0	0	0	0	0	0	0	0	0	0	0	0	0	0	0	0	0	0	0	0
k__Bacteria|p__Proteobacteria|c__Alphaproteobacteria|o__Rhodospirillales|f__Rhodospirillaceae|g__Azospirillum|s__Azospirillum_lipoferum	Gram-negative	aerobic	soil	0	0	0	0	0	0	0	0	0	0	0	0	0	0	0	0	0	0	0	0	0	0	0	0	0	0	0	0	0	0	0	0	0	0	0	0	0	0	0	0	0	0	0	0	0	0
k__Bacteria|p__Proteobacteria|c__Alphaproteobacteria|o__Rhodospirillales|f__Rhodospirillaceae|g__Azospirillum|s__Azospirillum_lipoferum|t__Azospirillum_lipoferum_unclassified	Gram-negative	aerobic	soil	0	0	0	0	0	0	0	0	0	0	0	0	0	0	0	0	0	0	0	0	0	0	0	0	0	0	0	0	0	0	0	0	0	0	0	0	0	0	0	0	0	0	0	0	0	0
k__Bacteria|p__Proteobacteria|c__Alphaproteobacteria|o__Rhodospirillales|f__Rhodospirillaceae|g__Azospirillum|s__Azospirillum_unclassified	Gram-negative	aerobic	soil	0	0	0	0	0	0	0	0	0	0	0	0	0	0	0	0	0	0	0	0	0	0	0	0	0	0	0	0	0	0	0	0	0	0	0	0	0	0	0	0	0	0	0	0	0	0
k__Bacteria|p__Proteobacteria|c__Alphaproteobacteria|o__Rhodospirillales|f__Rhodospirillaceae|g__Rhodospirillum	Gram-negative	aerobic	water	0	0	0	0	0	0	0	0	0	0	0	0	0	2.71336	0	0	5.82329	0	0	0	0	0	0	0	0	0	0	4.19549	0	0	0	0	0	0	0	0	0	0	0	0	0	0	0	0	0	0
k__Bacteria|p__Proteobacteria|c__Alphaproteobacteria|o__Rhodospirillales|f__Rhodospirillaceae|g__Rhodospirillum|s__Rhodospirillum_unclassified	Gram-negative	aerobic	water	0	0	0	0	0	0	0	0	0	0	0	0	0	2.71336	0	0	5.82329	0	0	0	0	0	0	0	0	0	0	4.19549	0	0	0	0	0	0	0	0	0	0	0	0	0	0	0	0	0	0
k__Bacteria|p__Proteobacteria|c__Alphaproteobacteria|o__Rhodospirillales|f__Rhodospirillales_noname	Gram-negative	aerobic	water	0	0	0	0	0	0	0	0	0	0	0	0	0	0	0	0	0	0	0	0	0	0	0	0	0	0	0	0	0	0	0	0	0	0	0	0	0	0	0	0	0	0	0	0	0	0
k__Bacteria|p__Proteobacteria|c__Alphaproteobacteria|o__Rhodospirillales|f__Rhodospirillales_noname|g__Rhodospirillales_noname	Gram-negative	aerobic	water	0	0	0	0	0	0	0	0	0	0	0	0	0	0	0	0	0	0	0	0	0	0	0	0	0	0	0	0	0	0	0	0	0	0	0	0	0	0	0	0	0	0	0	0	0	0
k__Bacteria|p__Proteobacteria|c__Alphaproteobacteria|o__Rhodospirillales|f__Rhodospirillales_noname|g__Rhodospirillales_noname|s__Reyranella_massiliensis	Gram-negative	aerobic	water	0	0	0	0	0	0	0	0	0	0	0	0	0	0	0	0	0	0	0	0	0	0	0	0	0	0	0	0	0	0	0	0	0	0	0	0	0	0	0	0	0	0	0	0	0	0
k__Bacteria|p__Proteobacteria|c__Alphaproteobacteria|o__Rhodospirillales|f__Rhodospirillales_noname|g__Rhodospirillales_noname|s__Reyranella_massiliensis|t__GCF_000312425	Gram-negative	aerobic	water	0	0	0	0	0	0	0	0	0	0	0	0	0	0	0	0	0	0	0	0	0	0	0	0	0	0	0	0	0	0	0	0	0	0	0	0	0	0	0	0	0	0	0	0	0	0
k__Bacteria|p__Proteobacteria|c__Alphaproteobacteria|o__Rickettsiales				0	0	0	0	0	0	0	0	0	0	0	0	0	0	0	0	8.42673	0	0	0	0	0	0	0	0	0	0	0	0	0	0	0	0	0	0	0	0	0	0	0	0	0	0	0	0	0
k__Bacteria|p__Proteobacteria|c__Alphaproteobacteria|o__Rickettsiales|f__Rickettsiaceae	Gram-negative	aerobic	animal	0	0	0	0	0	0	0	0	0	0	0	0	0	0	0	0	8.42673	0	0	0	0	0	0	0	0	0	0	0	0	0	0	0	0	0	0	0	0	0	0	0	0	0	0	0	0	0
k__Bacteria|p__Proteobacteria|c__Alphaproteobacteria|o__Rickettsiales|f__Rickettsiaceae|g__Rickettsia	Gram-negative	aerobic	animal	0	0	0	0	0	0	0	0	0	0	0	0	0	0	0	0	8.42673	0	0	0	0	0	0	0	0	0	0	0	0	0	0	0	0	0	0	0	0	0	0	0	0	0	0	0	0	0
k__Bacteria|p__Proteobacteria|c__Alphaproteobacteria|o__Rickettsiales|f__Rickettsiaceae|g__Rickettsia|s__Rickettsia_felis	Gram-negative	aerobic	animal	0	0	0	0	0	0	0	0	0	0	0	0	0	0	0	0	8.42673	0	0	0	0	0	0	0	0	0	0	0	0	0	0	0	0	0	0	0	0	0	0	0	0	0	0	0	0	0
k__Bacteria|p__Proteobacteria|c__Alphaproteobacteria|o__Rickettsiales|f__Rickettsiaceae|g__Rickettsia|s__Rickettsia_felis|t__GCF_000012145	Gram-negative	aerobic	animal	0	0	0	0	0	0	0	0	0	0	0	0	0	0	0	0	8.42673	0	0	0	0	0	0	0	0	0	0	0	0	0	0	0	0	0	0	0	0	0	0	0	0	0	0	0	0	0
k__Bacteria|p__Proteobacteria|c__Alphaproteobacteria|o__Sphingomonadales				0	0	0	0	0	0	0	0	0	0	0	0	0	0	0	0	0	0	0	0	0	0	0	0	0	0	0	0	0	0	0	0	0	0	0	0	0	0	0	0	0	0	0	0	0	0
k__Bacteria|p__Proteobacteria|c__Alphaproteobacteria|o__Sphingomonadales|f__Sphingomonadaceae	Gram-negative	aerobic	soil	0	0	0	0	0	0	0	0	0	0	0	0	0	0	0	0	0	0	0	0	0	0	0	0	0	0	0	0	0	0	0	0	0	0	0	0	0	0	0	0	0	0	0	0	0	0
k__Bacteria|p__Proteobacteria|c__Alphaproteobacteria|o__Sphingomonadales|f__Sphingomonadaceae|g__Sphingobium	Gram-negative	aerobic	soil	0	0	0	0	0	0	0	0	0	0	0	0	0	0	0	0	0	0	0	0	0	0	0	0	0	0	0	0	0	0	0	0	0	0	0	0	0	0	0	0	0	0	0	0	0	0
k__Bacteria|p__Proteobacteria|c__Alphaproteobacteria|o__Sphingomonadales|f__Sphingomonadaceae|g__Sphingobium|s__Sphingobium_unclassified	Gram-negative	aerobic	soil	0	0	0	0	0	0	0	0	0	0	0	0	0	0	0	0	0	0	0	0	0	0	0	0	0	0	0	0	0	0	0	0	0	0	0	0	0	0	0	0	0	0	0	0	0	0
k__Bacteria|p__Proteobacteria|c__Alphaproteobacteria|o__Sphingomonadales|f__Sphingomonadaceae|g__Sphingopyxis	Gram-negative	aerobic	soil	0	0	0	0	0	0	0	0	0	0	0	0	0	0	0	0	0	0	0	0	0	0	0	0	0	0	0	0	0	0	0	0	0	0	0	0	0	0	0	0	0	0	0	0	0	0
k__Bacteria|p__Proteobacteria|c__Alphaproteobacteria|o__Sphingomonadales|f__Sphingomonadaceae|g__Sphingopyxis|s__Sphingopyxis_unclassified	Gram-negative	aerobic	soil	0	0	0	0	0	0	0	0	0	0	0	0	0	0	0	0	0	0	0	0	0	0	0	0	0	0	0	0	0	0	0	0	0	0	0	0	0	0	0	0	0	0	0	0	0	0
k__Bacteria|p__Proteobacteria|c__Betaproteobacteria				2.67648	5.99042	0	3.89417	7.23096	0	31.732	41.6933	0	5.46563	11.5984	0	23.1265	0.64113	10.6518	1.23817	6.88673	4.50472	12.7235	0	10.4685	0	0	0	0	3.36502	0	0	1.24354	8.87334	0	77.5647	0.82433	0	0	0	8.49285	2.7123	3.31475	11.6263	0.58298	0	3.37206	2.0744	8.03141	1.48528
k__Bacteria|p__Proteobacteria|c__Betaproteobacteria|o__Burkholderiales				2.10371	1.77541	0	3.89417	7.23096	0	26.2999	4.86135	0	5.46563	11.5984	0	23.1265	0.64113	10.6518	1.23817	6.88673	4.50472	12.7235	0	10.4685	0	0	0	0	1.91634	0	0	1.24354	8.87334	0	75.6579	0.82433	0	0	0	8.49285	2.7123	3.31475	7.53611	0	0	3.37206	2.0744	7.77712	1.48528
k__Bacteria|p__Proteobacteria|c__Betaproteobacteria|o__Burkholderiales|f__Alcaligenaceae	Gram-negative	aerobic	soil/water/pathogen	0.33501	0	0	3.89417	7.23096	0	0	0	0	0	0	0	0	0	10.6518	0	0	4.50472	0	0	4.51248	0	0	0	0	0.21121	0	0	1.24354	0	0	75.6579	0.82433	0	0	0	0	2.7123	3.31475	0	0	0	3.37206	0.56992	2.36682	0
k__Bacteria|p__Proteobacteria|c__Betaproteobacteria|o__Burkholderiales|f__Alcaligenaceae|g__Achromobacter	Gram-negative	aerobic	soil/water	0	0	0	0	0	0	0	0	0	0	0	0	0	0	0	0	0	0	0	0	0	0	0	0	0	0	0	0	0	0	0	0.20174	0.82433	0	0	0	0	0	0	0	0	0	0	0	0	0
k__Bacteria|p__Proteobacteria|c__Betaproteobacteria|o__Burkholderiales|f__Alcaligenaceae|g__Achromobacter|s__Achromobacter_piechaudii	Gram-negative	aerobic	soil/water	0	0	0	0	0	0	0	0	0	0	0	0	0	0	0	0	0	0	0	0	0	0	0	0	0	0	0	0	0	0	0	0	0.48894	0	0	0	0	0	0	0	0	0	0	0	0	0
k__Bacteria|p__Proteobacteria|c__Betaproteobacteria|o__Burkholderiales|f__Alcaligenaceae|g__Achromobacter|s__Achromobacter_piechaudii|t__Achromobacter_piechaudii_unclassified	Gram-negative	aerobic	soil/water	0	0	0	0	0	0	0	0	0	0	0	0	0	0	0	0	0	0	0	0	0	0	0	0	0	0	0	0	0	0	0	0	0.48894	0	0	0	0	0	0	0	0	0	0	0	0	0
k__Bacteria|p__Proteobacteria|c__Betaproteobacteria|o__Burkholderiales|f__Alcaligenaceae|g__Achromobacter|s__Achromobacter_unclassified	Gram-negative	aerobic	soil/water	0	0	0	0	0	0	0	0	0	0	0	0	0	0	0	0	0	0	0	0	0	0	0	0	0	0	0	0	0	0	0	0.20174	0.33538	0	0	0	0	0	0	0	0	0	0	0	0	0
k__Bacteria|p__Proteobacteria|c__Betaproteobacteria|o__Burkholderiales|f__Alcaligenaceae|g__Achromobacter|s__Achromobacter_xylosoxidans	Gram-negative	aerobic	water	0	0	0	0	0	0	0	0	0	0	0	0	0	0	0	0	0	0	0	0	0	0	0	0	0	0	0	0	0	0	0	0	0	0	0	0	0	0	0	0	0	0	0	0	0	0
k__Bacteria|p__Proteobacteria|c__Betaproteobacteria|o__Burkholderiales|f__Alcaligenaceae|g__Achromobacter|s__Achromobacter_xylosoxidans|t__Achromobacter_xylosoxidans_unclassified	Gram-negative	aerobic	water	0	0	0	0	0	0	0	0	0	0	0	0	0	0	0	0	0	0	0	0	0	0	0	0	0	0	0	0	0	0	0	0	0	0	0	0	0	0	0	0	0	0	0	0	0	0
k__Bacteria|p__Proteobacteria|c__Betaproteobacteria|o__Burkholderiales|f__Alcaligenaceae|g__Advenella	Gram-negative	aerobic	soil	0	0	0	0	0	0	0	0	0	0	0	0	0	0	0	0	0	0	0	0	0	0	0	0	0	0	0	0	0	0	0	0.23169	0	0	0	0	0	0	0	0	0	0	0	0	0	0
k__Bacteria|p__Proteobacteria|c__Betaproteobacteria|o__Burkholderiales|f__Alcaligenaceae|g__Advenella|s__Advenella_kashmirensis	Gram-negative	aerobic	soil	0	0	0	0	0	0	0	0	0	0	0	0	0	0	0	0	0	0	0	0	0	0	0	0	0	0	0	0	0	0	0	0.23169	0	0	0	0	0	0	0	0	0	0	0	0	0	0
k__Bacteria|p__Proteobacteria|c__Betaproteobacteria|o__Burkholderiales|f__Alcaligenaceae|g__Advenella|s__Advenella_kashmirensis|t__Advenella_kashmirensis_unclassified	Gram-negative	aerobic	soil	0	0	0	0	0	0	0	0	0	0	0	0	0	0	0	0	0	0	0	0	0	0	0	0	0	0	0	0	0	0	0	0.23169	0	0	0	0	0	0	0	0	0	0	0	0	0	0
k__Bacteria|p__Proteobacteria|c__Betaproteobacteria|o__Burkholderiales|f__Alcaligenaceae|g__Alcaligenes	Gram-negative	aerobic	soil/water/human	0	0	0	0	0	0	0	0	0	0	0	0	0	0	0	0	0	0	0	0	0	0	0	0	0	0	0	0	0	0	0	0	0	0	0	0	0	0	0	0	0	0	0	0	0	0
k__Bacteria|p__Proteobacteria|c__Betaproteobacteria|o__Burkholderiales|f__Alcaligenaceae|g__Alcaligenes|s__Alcaligenes_unclassified	Gram-negative	aerobic	soil/water/human	0	0	0	0	0	0	0	0	0	0	0	0	0	0	0	0	0	0	0	0	0	0	0	0	0	0	0	0	0	0	0	0	0	0	0	0	0	0	0	0	0	0	0	0	0	0
k__Bacteria|p__Proteobacteria|c__Betaproteobacteria|o__Burkholderiales|f__Alcaligenaceae|g__Bordetella	Gram-negative	aerobic	pathogen	0	0	0	0	0	0	0	0	0	0	0	0	0	0	0	0	0	0	0	0	0	0	0	0	0	0	0	0	0	0	0	48.646	0	0	0	0	0	0	0	0	0	0	3.37206	0	1.38752	0
k__Bacteria|p__Proteobacteria|c__Betaproteobacteria|o__Burkholderiales|f__Alcaligenaceae|g__Bordetella|s__Bordetella_bronchiseptica_parapertussis	Gram-negative	aerobic	pathogen	0	0	0	0	0	0	0	0	0	0	0	0	0	0	0	0	0	0	0	0	0	0	0	0	0	0	0	0	0	0	0	0	0	0	0	0	0	0	0	0	0	0	0	0	0	0
k__Bacteria|p__Proteobacteria|c__Betaproteobacteria|o__Burkholderiales|f__Alcaligenaceae|g__Bordetella|s__Bordetella_bronchiseptica_parapertussis|t__Bordetella_bronchiseptica_parapertussis_unclassified	Gram-negative	aerobic	pathogen	0	0	0	0	0	0	0	0	0	0	0	0	0	0	0	0	0	0	0	0	0	0	0	0	0	0	0	0	0	0	0	0	0	0	0	0	0	0	0	0	0	0	0	0	0	0
k__Bacteria|p__Proteobacteria|c__Betaproteobacteria|o__Burkholderiales|f__Alcaligenaceae|g__Bordetella|s__Bordetella_unclassified	Gram-negative	aerobic	pathogen	0	0	0	0	0	0	0	0	0	0	0	0	0	0	0	0	0	0	0	0	0	0	0	0	0	0	0	0	0	0	0	48.646	0	0	0	0	0	0	0	0	0	0	3.37206	0	1.38752	0
k__Bacteria|p__Proteobacteria|c__Betaproteobacteria|o__Burkholderiales|f__Alcaligenaceae|g__Pusillimonas	Gram-negative	aerobic	soil	0.33501	0	0	3.89417	7.23096	0	0	0	0	0	0	0	0	0	10.6518	0	0	4.50472	0	0	4.51248	0	0	0	0	0.21121	0	0	1.24354	0	0	26.5785	0	0	0	0	0	2.7123	3.31475	0	0	0	0	0.56992	0.9793	0
k__Bacteria|p__Proteobacteria|c__Betaproteobacteria|o__Burkholderiales|f__Alcaligenaceae|g__Pusillimonas|s__Pusillimonas_unclassified	Gram-negative	aerobic	soil	0.33501	0	0	3.89417	7.23096	0	0	0	0	0	0	0	0	0	10.6518	0	0	4.50472	0	0	4.51248	0	0	0	0	0.21121	0	0	1.24354	0	0	26.5785	0	0	0	0	0	2.7123	3.31475	0	0	0	0	0.56992	0.9793	0
k__Bacteria|p__Proteobacteria|c__Betaproteobacteria|o__Burkholderiales|f__Burkholderiaceae	Gram-negative	aerobic	soil/water/oral	1.7687	1.77541	0	0	0	0	26.2999	4.86135	0	0	0	0	23.1265	0	0	0	6.88673	0	9.43101	0	5.95602	0	0	0	0	1.70512	0	0	0	8.87334	0	0	0	0	0	0	0	0	0	7.53611	0	0	0	1.50448	0.25856	1.48528
k__Bacteria|p__Proteobacteria|c__Betaproteobacteria|o__Burkholderiales|f__Burkholderiaceae|g__Burkholderia	Gram-negative	aerobic	soil	1.7687	0	0	0	0	0	0	0	0	0	0	0	23.1265	0	0	0	6.88673	0	9.43101	0	5.95602	0	0	0	0	0	0	0	0	8.87334	0	0	0	0	0	0	0	0	0	0	0	0	0	1.50448	0	0
k__Bacteria|p__Proteobacteria|c__Betaproteobacteria|o__Burkholderiales|f__Burkholderiaceae|g__Burkholderia|s__Burkholderia_thailandensis	Gram-negative	aerobic	soil	0	0	0	0	0	0	0	0	0	0	0	0	0	0	0	0	0	0	0	0	0	0	0	0	0	0	0	0	0	0	0	0	0	0	0	0	0	0	0	0	0	0	0	0	0	0
k__Bacteria|p__Proteobacteria|c__Betaproteobacteria|o__Burkholderiales|f__Burkholderiaceae|g__Burkholderia|s__Burkholderia_thailandensis|t__Burkholderia_thailandensis_unclassified	Gram-negative	aerobic	soil	0	0	0	0	0	0	0	0	0	0	0	0	0	0	0	0	0	0	0	0	0	0	0	0	0	0	0	0	0	0	0	0	0	0	0	0	0	0	0	0	0	0	0	0	0	0
k__Bacteria|p__Proteobacteria|c__Betaproteobacteria|o__Burkholderiales|f__Burkholderiaceae|g__Burkholderia|s__Burkholderia_unclassified	Gram-negative	aerobic	soil	1.7687	0	0	0	0	0	0	0	0	0	0	0	23.1265	0	0	0	6.88673	0	9.43101	0	5.95602	0	0	0	0	0	0	0	0	8.87334	0	0	0	0	0	0	0	0	0	0	0	0	0	1.50448	0	0
k__Bacteria|p__Proteobacteria|c__Betaproteobacteria|o__Burkholderiales|f__Burkholderiaceae|g__Cupriavidus	Gram-negative	aerobic	soil	0	0	0	0	0	0	0	0	0	0	0	0	0	0	0	0	0	0	0	0	0	0	0	0	0	0	0	0	0	0	0	0	0	0	0	0	0	0	0	0	0	0	0	0	0	1.48528
k__Bacteria|p__Proteobacteria|c__Betaproteobacteria|o__Burkholderiales|f__Burkholderiaceae|g__Cupriavidus|s__Cupriavidus_unclassified	Gram-negative	aerobic	soil	0	0	0	0	0	0	0	0	0	0	0	0	0	0	0	0	0	0	0	0	0	0	0	0	0	0	0	0	0	0	0	0	0	0	0	0	0	0	0	0	0	0	0	0	0	1.48528
k__Bacteria|p__Proteobacteria|c__Betaproteobacteria|o__Burkholderiales|f__Burkholderiaceae|g__Lautropia	Gram-negative	aerobic	oral	0	1.77541	0	0	0	0	26.2999	4.86135	0	0	0	0	0	0	0	0	0	0	0	0	0	0	0	0	0	1.70512	0	0	0	0	0	0	0	0	0	0	0	0	0	7.53611	0	0	0	0	0.25856	0
k__Bacteria|p__Proteobacteria|c__Betaproteobacteria|o__Burkholderiales|f__Burkholderiaceae|g__Lautropia|s__Lautropia_mirabilis	Gram-negative	aerobic	oral	0	1.77541	0	0	0	0	26.2999	4.86135	0	0	0	0	0	0	0	0	0	0	0	0	0	0	0	0	0	1.70512	0	0	0	0	0	0	0	0	0	0	0	0	0	7.53611	0	0	0	0	0.25856	0
k__Bacteria|p__Proteobacteria|c__Betaproteobacteria|o__Burkholderiales|f__Burkholderiaceae|g__Lautropia|s__Lautropia_mirabilis|t__GCF_000186425	Gram-negative	aerobic	oral	0	1.77541	0	0	0	0	26.2999	4.86135	0	0	0	0	0	0	0	0	0	0	0	0	0	0	0	0	0	1.70512	0	0	0	0	0	0	0	0	0	0	0	0	0	7.53611	0	0	0	0	0.25856	0
k__Bacteria|p__Proteobacteria|c__Betaproteobacteria|o__Burkholderiales|f__Burkholderiaceae|g__Polynucleobacter	Gram-negative	aerobic	water	0	0	0	0	0	0	0	0	0	0	0	0	0	0	0	0	0	0	0	0	0	0	0	0	0	0	0	0	0	0	0	0	0	0	0	0	0	0	0	0	0	0	0	0	0	0
k__Bacteria|p__Proteobacteria|c__Betaproteobacteria|o__Burkholderiales|f__Burkholderiaceae|g__Polynucleobacter|s__Polynucleobacter_necessarius	Gram-negative	aerobic	water	0	0	0	0	0	0	0	0	0	0	0	0	0	0	0	0	0	0	0	0	0	0	0	0	0	0	0	0	0	0	0	0	0	0	0	0	0	0	0	0	0	0	0	0	0	0
k__Bacteria|p__Proteobacteria|c__Betaproteobacteria|o__Burkholderiales|f__Burkholderiaceae|g__Polynucleobacter|s__Polynucleobacter_necessarius|t__Polynucleobacter_necessarius_unclassified	Gram-negative	aerobic	water	0	0	0	0	0	0	0	0	0	0	0	0	0	0	0	0	0	0	0	0	0	0	0	0	0	0	0	0	0	0	0	0	0	0	0	0	0	0	0	0	0	0	0	0	0	0
k__Bacteria|p__Proteobacteria|c__Betaproteobacteria|o__Burkholderiales|f__Burkholderiales_noname	Gram-negative	aerobic	soil/human	0	0	0	0	0	0	0	0	0	5.46563	0	0	0	0	0	1.23817	0	0	0	0	0	0	0	0	0	0	0	0	0	0	0	0	0	0	0	0	8.49285	0	0	0	0	0	0	0	0	0
k__Bacteria|p__Proteobacteria|c__Betaproteobacteria|o__Burkholderiales|f__Burkholderiales_noname|g__Thiomonas	Gram-negative	aerobic	soil/human	0	0	0	0	0	0	0	0	0	5.46563	0	0	0	0	0	1.23817	0	0	0	0	0	0	0	0	0	0	0	0	0	0	0	0	0	0	0	0	8.49285	0	0	0	0	0	0	0	0	0
k__Bacteria|p__Proteobacteria|c__Betaproteobacteria|o__Burkholderiales|f__Burkholderiales_noname|g__Thiomonas|s__Thiomonas_unclassified	Gram-negative	aerobic	soil/human	0	0	0	0	0	0	0	0	0	5.46563	0	0	0	0	0	1.23817	0	0	0	0	0	0	0	0	0	0	0	0	0	0	0	0	0	0	0	0	8.49285	0	0	0	0	0	0	0	0	0
k__Bacteria|p__Proteobacteria|c__Betaproteobacteria|o__Burkholderiales|f__Comamonadaceae	Gram-negative	aerobic	soil/water	0	0	0	0	0	0	0	0	0	0	11.5984	0	0	0	0	0	0	0	3.2925	0	0	0	0	0	0	0	0	0	0	0	0	0	0	0	0	0	0	0	0	0	0	0	0	0	5.15174	0
k__Bacteria|p__Proteobacteria|c__Betaproteobacteria|o__Burkholderiales|f__Comamonadaceae|g__Acidovorax	Gram-negative	aerobic	soil	0	0	0	0	0	0	0	0	0	0	0	0	0	0	0	0	0	0	0	0	0	0	0	0	0	0	0	0	0	0	0	0	0	0	0	0	0	0	0	0	0	0	0	0	0	0
k__Bacteria|p__Proteobacteria|c__Betaproteobacteria|o__Burkholderiales|f__Comamonadaceae|g__Acidovorax|s__Acidovorax_radicis	Gram-negative	aerobic	soil	0	0	0	0	0	0	0	0	0	0	0	0	0	0	0	0	0	0	0	0	0	0	0	0	0	0	0	0	0	0	0	0	0	0	0	0	0	0	0	0	0	0	0	0	0	0
k__Bacteria|p__Proteobacteria|c__Betaproteobacteria|o__Burkholderiales|f__Comamonadaceae|g__Acidovorax|s__Acidovorax_radicis|t__GCF_000204195	Gram-negative	aerobic	soil	0	0	0	0	0	0	0	0	0	0	0	0	0	0	0	0	0	0	0	0	0	0	0	0	0	0	0	0	0	0	0	0	0	0	0	0	0	0	0	0	0	0	0	0	0	0
k__Bacteria|p__Proteobacteria|c__Betaproteobacteria|o__Burkholderiales|f__Comamonadaceae|g__Alicycliphilus	Gram-negative	aerobic	soil	0	0	0	0	0	0	0	0	0	0	0	0	0	0	0	0	0	0	0	0	0	0	0	0	0	0	0	0	0	0	0	0	0	0	0	0	0	0	0	0	0	0	0	0	0	0
k__Bacteria|p__Proteobacteria|c__Betaproteobacteria|o__Burkholderiales|f__Comamonadaceae|g__Alicycliphilus|s__Alicycliphilus_unclassified	Gram-negative	aerobic	soil	0	0	0	0	0	0	0	0	0	0	0	0	0	0	0	0	0	0	0	0	0	0	0	0	0	0	0	0	0	0	0	0	0	0	0	0	0	0	0	0	0	0	0	0	0	0
k__Bacteria|p__Proteobacteria|c__Betaproteobacteria|o__Burkholderiales|f__Comamonadaceae|g__Comamonas	Gram-negative	aerobic	soil	0	0	0	0	0	0	0	0	0	0	11.5984	0	0	0	0	0	0	0	2.72795	0	0	0	0	0	0	0	0	0	0	0	0	0	0	0	0	0	0	0	0	0	0	0	0	0	0	0
k__Bacteria|p__Proteobacteria|c__Betaproteobacteria|o__Burkholderiales|f__Comamonadaceae|g__Comamonas|s__Comamonas_testosteroni	Gram-negative	aerobic	soil	0	0	0	0	0	0	0	0	0	0	0	0	0	0	0	0	0	0	0	0	0	0	0	0	0	0	0	0	0	0	0	0	0	0	0	0	0	0	0	0	0	0	0	0	0	0
k__Bacteria|p__Proteobacteria|c__Betaproteobacteria|o__Burkholderiales|f__Comamonadaceae|g__Comamonas|s__Comamonas_testosteroni|t__Comamonas_testosteroni_unclassified	Gram-negative	aerobic	soil	0	0	0	0	0	0	0	0	0	0	0	0	0	0	0	0	0	0	0	0	0	0	0	0	0	0	0	0	0	0	0	0	0	0	0	0	0	0	0	0	0	0	0	0	0	0
k__Bacteria|p__Proteobacteria|c__Betaproteobacteria|o__Burkholderiales|f__Comamonadaceae|g__Comamonas|s__Comamonas_unclassified	Gram-negative	aerobic	soil	0	0	0	0	0	0	0	0	0	0	11.5984	0	0	0	0	0	0	0	2.72795	0	0	0	0	0	0	0	0	0	0	0	0	0	0	0	0	0	0	0	0	0	0	0	0	0	0	0
k__Bacteria|p__Proteobacteria|c__Betaproteobacteria|o__Burkholderiales|f__Comamonadaceae|g__Delftia	Gram-negative	aerobic	soil/water	0	0	0	0	0	0	0	0	0	0	0	0	0	0	0	0	0	0	0	0	0	0	0	0	0	0	0	0	0	0	0	0	0	0	0	0	0	0	0	0	0	0	0	0	0	0
k__Bacteria|p__Proteobacteria|c__Betaproteobacteria|o__Burkholderiales|f__Comamonadaceae|g__Delftia|s__Delftia_acidovorans	Gram-negative	aerobic	soil/water	0	0	0	0	0	0	0	0	0	0	0	0	0	0	0	0	0	0	0	0	0	0	0	0	0	0	0	0	0	0	0	0	0	0	0	0	0	0	0	0	0	0	0	0	0	0
k__Bacteria|p__Proteobacteria|c__Betaproteobacteria|o__Burkholderiales|f__Comamonadaceae|g__Delftia|s__Delftia_acidovorans|t__Delftia_acidovorans_unclassified	Gram-negative	aerobic	soil/water	0	0	0	0	0	0	0	0	0	0	0	0	0	0	0	0	0	0	0	0	0	0	0	0	0	0	0	0	0	0	0	0	0	0	0	0	0	0	0	0	0	0	0	0	0	0
k__Bacteria|p__Proteobacteria|c__Betaproteobacteria|o__Burkholderiales|f__Comamonadaceae|g__Delftia|s__Delftia_unclassified	Gram-negative	aerobic	soil/water	0	0	0	0	0	0	0	0	0	0	0	0	0	0	0	0	0	0	0	0	0	0	0	0	0	0	0	0	0	0	0	0	0	0	0	0	0	0	0	0	0	0	0	0	0	0
k__Bacteria|p__Proteobacteria|c__Betaproteobacteria|o__Burkholderiales|f__Comamonadaceae|g__Limnohabitans	Gram-negative	aerobic	soil/water	0	0	0	0	0	0	0	0	0	0	0	0	0	0	0	0	0	0	0	0	0	0	0	0	0	0	0	0	0	0	0	0	0	0	0	0	0	0	0	0	0	0	0	0	0	0
k__Bacteria|p__Proteobacteria|c__Betaproteobacteria|o__Burkholderiales|f__Comamonadaceae|g__Limnohabitans|s__Limnohabitans_unclassified	Gram-negative	aerobic	soil/water	0	0	0	0	0	0	0	0	0	0	0	0	0	0	0	0	0	0	0	0	0	0	0	0	0	0	0	0	0	0	0	0	0	0	0	0	0	0	0	0	0	0	0	0	0	0
k__Bacteria|p__Proteobacteria|c__Betaproteobacteria|o__Burkholderiales|f__Comamonadaceae|g__Polaromonas	Gram-negative	aerobic	soil/water	0	0	0	0	0	0	0	0	0	0	0	0	0	0	0	0	0	0	0	0	0	0	0	0	0	0	0	0	0	0	0	0	0	0	0	0	0	0	0	0	0	0	0	0	3.31779	0
k__Bacteria|p__Proteobacteria|c__Betaproteobacteria|o__Burkholderiales|f__Comamonadaceae|g__Polaromonas|s__Polaromonas_unclassified	Gram-negative	aerobic	soil/water	0	0	0	0	0	0	0	0	0	0	0	0	0	0	0	0	0	0	0	0	0	0	0	0	0	0	0	0	0	0	0	0	0	0	0	0	0	0	0	0	0	0	0	0	3.31779	0
k__Bacteria|p__Proteobacteria|c__Betaproteobacteria|o__Burkholderiales|f__Comamonadaceae|g__Variovorax	Gram-negative	aerobic	soil/water	0	0	0	0	0	0	0	0	0	0	0	0	0	0	0	0	0	0	0.56455	0	0	0	0	0	0	0	0	0	0	0	0	0	0	0	0	0	0	0	0	0	0	0	0	0	1.83395	0
k__Bacteria|p__Proteobacteria|c__Betaproteobacteria|o__Burkholderiales|f__Comamonadaceae|g__Variovorax|s__Variovorax_paradoxus	Gram-negative	aerobic	soil/water	0	0	0	0	0	0	0	0	0	0	0	0	0	0	0	0	0	0	0	0	0	0	0	0	0	0	0	0	0	0	0	0	0	0	0	0	0	0	0	0	0	0	0	0	0.0713	0
k__Bacteria|p__Proteobacteria|c__Betaproteobacteria|o__Burkholderiales|f__Comamonadaceae|g__Variovorax|s__Variovorax_paradoxus|t__Variovorax_paradoxus_unclassified	Gram-negative	aerobic	soil/water	0	0	0	0	0	0	0	0	0	0	0	0	0	0	0	0	0	0	0	0	0	0	0	0	0	0	0	0	0	0	0	0	0	0	0	0	0	0	0	0	0	0	0	0	0.0713	0
k__Bacteria|p__Proteobacteria|c__Betaproteobacteria|o__Burkholderiales|f__Comamonadaceae|g__Variovorax|s__Variovorax_unclassified	Gram-negative	aerobic	soil/water	0	0	0	0	0	0	0	0	0	0	0	0	0	0	0	0	0	0	0.56455	0	0	0	0	0	0	0	0	0	0	0	0	0	0	0	0	0	0	0	0	0	0	0	0	0	1.76265	0
k__Bacteria|p__Proteobacteria|c__Betaproteobacteria|o__Burkholderiales|f__Comamonadaceae|g__Verminephrobacter	Gram-negative	aerobic	soil/water	0	0	0	0	0	0	0	0	0	0	0	0	0	0	0	0	0	0	0	0	0	0	0	0	0	0	0	0	0	0	0	0	0	0	0	0	0	0	0	0	0	0	0	0	0	0
k__Bacteria|p__Proteobacteria|c__Betaproteobacteria|o__Burkholderiales|f__Comamonadaceae|g__Verminephrobacter|s__Verminephrobacter_unclassified	Gram-negative	aerobic	soil/water	0	0	0	0	0	0	0	0	0	0	0	0	0	0	0	0	0	0	0	0	0	0	0	0	0	0	0	0	0	0	0	0	0	0	0	0	0	0	0	0	0	0	0	0	0	0
k__Bacteria|p__Proteobacteria|c__Betaproteobacteria|o__Burkholderiales|f__Oxalobacteraceae	Gram-negative	aerobic	soil	0	0	0	0	0	0	0	0	0	0	0	0	0	0	0	0	0	0	0	0	0	0	0	0	0	0	0	0	0	0	0	0	0	0	0	0	0	0	0	0	0	0	0	0	0	0
k__Bacteria|p__Proteobacteria|c__Betaproteobacteria|o__Burkholderiales|f__Oxalobacteraceae|g__Candidatus_Zinderia	Gram-negative	aerobic	soil	0	0	0	0	0	0	0	0	0	0	0	0	0	0	0	0	0	0	0	0	0	0	0	0	0	0	0	0	0	0	0	0	0	0	0	0	0	0	0	0	0	0	0	0	0	0
k__Bacteria|p__Proteobacteria|c__Betaproteobacteria|o__Burkholderiales|f__Oxalobacteraceae|g__Candidatus_Zinderia|s__Candidatus_Zinderia_insecticola	Gram-negative	aerobic	soil	0	0	0	0	0	0	0	0	0	0	0	0	0	0	0	0	0	0	0	0	0	0	0	0	0	0	0	0	0	0	0	0	0	0	0	0	0	0	0	0	0	0	0	0	0	0
k__Bacteria|p__Proteobacteria|c__Betaproteobacteria|o__Burkholderiales|f__Oxalobacteraceae|g__Candidatus_Zinderia|s__Candidatus_Zinderia_insecticola|t__GCF_000147015	Gram-negative	aerobic	soil	0	0	0	0	0	0	0	0	0	0	0	0	0	0	0	0	0	0	0	0	0	0	0	0	0	0	0	0	0	0	0	0	0	0	0	0	0	0	0	0	0	0	0	0	0	0
k__Bacteria|p__Proteobacteria|c__Betaproteobacteria|o__Burkholderiales|f__Oxalobacteraceae|g__Herbaspirillum	Gram-negative	aerobic	soil	0	0	0	0	0	0	0	0	0	0	0	0	0	0	0	0	0	0	0	0	0	0	0	0	0	0	0	0	0	0	0	0	0	0	0	0	0	0	0	0	0	0	0	0	0	0
k__Bacteria|p__Proteobacteria|c__Betaproteobacteria|o__Burkholderiales|f__Oxalobacteraceae|g__Herbaspirillum|s__Herbaspirillum_unclassified	Gram-negative	aerobic	soil	0	0	0	0	0	0	0	0	0	0	0	0	0	0	0	0	0	0	0	0	0	0	0	0	0	0	0	0	0	0	0	0	0	0	0	0	0	0	0	0	0	0	0	0	0	0
k__Bacteria|p__Proteobacteria|c__Betaproteobacteria|o__Burkholderiales|f__Oxalobacteraceae|g__Janthinobacterium	Gram-negative	aerobic	soil	0	0	0	0	0	0	0	0	0	0	0	0	0	0	0	0	0	0	0	0	0	0	0	0	0	0	0	0	0	0	0	0	0	0	0	0	0	0	0	0	0	0	0	0	0	0
k__Bacteria|p__Proteobacteria|c__Betaproteobacteria|o__Burkholderiales|f__Oxalobacteraceae|g__Janthinobacterium|s__Janthinobacterium_unclassified	Gram-negative	aerobic	soil	0	0	0	0	0	0	0	0	0	0	0	0	0	0	0	0	0	0	0	0	0	0	0	0	0	0	0	0	0	0	0	0	0	0	0	0	0	0	0	0	0	0	0	0	0	0
k__Bacteria|p__Proteobacteria|c__Betaproteobacteria|o__Burkholderiales|f__Oxalobacteraceae|g__Massilia	Gram-negative	aerobic	soil	0	0	0	0	0	0	0	0	0	0	0	0	0	0	0	0	0	0	0	0	0	0	0	0	0	0	0	0	0	0	0	0	0	0	0	0	0	0	0	0	0	0	0	0	0	0
k__Bacteria|p__Proteobacteria|c__Betaproteobacteria|o__Burkholderiales|f__Oxalobacteraceae|g__Massilia|s__Massilia_unclassified	Gram-negative	aerobic	soil	0	0	0	0	0	0	0	0	0	0	0	0	0	0	0	0	0	0	0	0	0	0	0	0	0	0	0	0	0	0	0	0	0	0	0	0	0	0	0	0	0	0	0	0	0	0
k__Bacteria|p__Proteobacteria|c__Betaproteobacteria|o__Burkholderiales|f__Sutterellaceae	Gram-negative	aerobic	soil	0	0	0	0	0	0	0	0	0	0	0	0	0	0.64113	0	0	0	0	0	0	0	0	0	0	0	0	0	0	0	0	0	0	0	0	0	0	0	0	0	0	0	0	0	0	0	0
k__Bacteria|p__Proteobacteria|c__Betaproteobacteria|o__Burkholderiales|f__Sutterellaceae|g__Sutterellaceae_unclassified	Gram-negative	aerobic	soil	0	0	0	0	0	0	0	0	0	0	0	0	0	0.64113	0	0	0	0	0	0	0	0	0	0	0	0	0	0	0	0	0	0	0	0	0	0	0	0	0	0	0	0	0	0	0	0
k__Bacteria|p__Proteobacteria|c__Betaproteobacteria|o__Gallionellales				0	0	0	0	0	0	0	0	0	0	0	0	0	0	0	0	0	0	0	0	0	0	0	0	0	0	0	0	0	0	0	1.90678	0	0	0	0	0	0	0	0	0	0	0	0	0	0
k__Bacteria|p__Proteobacteria|c__Betaproteobacteria|o__Gallionellales|f__Gallionellaceae	Gram-negative	aerobic	soil	0	0	0	0	0	0	0	0	0	0	0	0	0	0	0	0	0	0	0	0	0	0	0	0	0	0	0	0	0	0	0	1.90678	0	0	0	0	0	0	0	0	0	0	0	0	0	0
k__Bacteria|p__Proteobacteria|c__Betaproteobacteria|o__Gallionellales|f__Gallionellaceae|g__Gallionellaceae_unclassified	Gram-negative	aerobic	soil	0	0	0	0	0	0	0	0	0	0	0	0	0	0	0	0	0	0	0	0	0	0	0	0	0	0	0	0	0	0	0	1.90678	0	0	0	0	0	0	0	0	0	0	0	0	0	0
k__Bacteria|p__Proteobacteria|c__Betaproteobacteria|o__Hydrogenophilales				0.06647	0	0	0	0	0	0	0	0	0	0	0	0	0	0	0	0	0	0	0	0	0	0	0	0	0	0	0	0	0	0	0	0	0	0	0	0	0	0	0	0.42207	0	0	0	0	0
k__Bacteria|p__Proteobacteria|c__Betaproteobacteria|o__Hydrogenophilales|f__Hydrogenophilaceae	Gram-negative	aerobic	soil/water	0.06647	0	0	0	0	0	0	0	0	0	0	0	0	0	0	0	0	0	0	0	0	0	0	0	0	0	0	0	0	0	0	0	0	0	0	0	0	0	0	0	0.42207	0	0	0	0	0
k__Bacteria|p__Proteobacteria|c__Betaproteobacteria|o__Hydrogenophilales|f__Hydrogenophilaceae|g__Hydrogenophilaceae_unclassified	Gram-negative	aerobic	soil/water	0.06647	0	0	0	0	0	0	0	0	0	0	0	0	0	0	0	0	0	0	0	0	0	0	0	0	0	0	0	0	0	0	0	0	0	0	0	0	0	0	0	0	0	0	0	0	0
k__Bacteria|p__Proteobacteria|c__Betaproteobacteria|o__Hydrogenophilales|f__Hydrogenophilaceae|g__Thiobacillus	Gram-negative	aerobic	soil/water	0	0	0	0	0	0	0	0	0	0	0	0	0	0	0	0	0	0	0	0	0	0	0	0	0	0	0	0	0	0	0	0	0	0	0	0	0	0	0	0	0.42207	0	0	0	0	0
k__Bacteria|p__Proteobacteria|c__Betaproteobacteria|o__Hydrogenophilales|f__Hydrogenophilaceae|g__Thiobacillus|s__Thiobacillus_denitrificans	Gram-negative	aerobic	soil/water	0	0	0	0	0	0	0	0	0	0	0	0	0	0	0	0	0	0	0	0	0	0	0	0	0	0	0	0	0	0	0	0	0	0	0	0	0	0	0	0	0.42207	0	0	0	0	0
k__Bacteria|p__Proteobacteria|c__Betaproteobacteria|o__Hydrogenophilales|f__Hydrogenophilaceae|g__Thiobacillus|s__Thiobacillus_denitrificans|t__Thiobacillus_denitrificans_unclassified	Gram-negative	aerobic	soil/water	0	0	0	0	0	0	0	0	0	0	0	0	0	0	0	0	0	0	0	0	0	0	0	0	0	0	0	0	0	0	0	0	0	0	0	0	0	0	0	0	0.42207	0	0	0	0	0
k__Bacteria|p__Proteobacteria|c__Betaproteobacteria|o__Methylophilales				0	0	0	0	0	0	0	0	0	0	0	0	0	0	0	0	0	0	0	0	0	0	0	0	0	0	0	0	0	0	0	0	0	0	0	0	0	0	0	0	0	0	0	0	0	0
k__Bacteria|p__Proteobacteria|c__Betaproteobacteria|o__Methylophilales|f__Methylophilaceae	Gram-negative	aerobic	soil/water	0	0	0	0	0	0	0	0	0	0	0	0	0	0	0	0	0	0	0	0	0	0	0	0	0	0	0	0	0	0	0	0	0	0	0	0	0	0	0	0	0	0	0	0	0	0
k__Bacteria|p__Proteobacteria|c__Betaproteobacteria|o__Methylophilales|f__Methylophilaceae|g__Methylotenera	Gram-negative	aerobic	soil/water	0	0	0	0	0	0	0	0	0	0	0	0	0	0	0	0	0	0	0	0	0	0	0	0	0	0	0	0	0	0	0	0	0	0	0	0	0	0	0	0	0	0	0	0	0	0
k__Bacteria|p__Proteobacteria|c__Betaproteobacteria|o__Methylophilales|f__Methylophilaceae|g__Methylotenera|s__Methylotenera_mobilis	Gram-negative	aerobic	soil/water	0	0	0	0	0	0	0	0	0	0	0	0	0	0	0	0	0	0	0	0	0	0	0	0	0	0	0	0	0	0	0	0	0	0	0	0	0	0	0	0	0	0	0	0	0	0
k__Bacteria|p__Proteobacteria|c__Betaproteobacteria|o__Methylophilales|f__Methylophilaceae|g__Methylotenera|s__Methylotenera_mobilis|t__Methylotenera_mobilis_unclassified	Gram-negative	aerobic	soil/water	0	0	0	0	0	0	0	0	0	0	0	0	0	0	0	0	0	0	0	0	0	0	0	0	0	0	0	0	0	0	0	0	0	0	0	0	0	0	0	0	0	0	0	0	0	0
k__Bacteria|p__Proteobacteria|c__Betaproteobacteria|o__Methylophilales|f__Methylophilaceae|g__Methylotenera|s__Methylotenera_unclassified	Gram-negative	aerobic	soil/water	0	0	0	0	0	0	0	0	0	0	0	0	0	0	0	0	0	0	0	0	0	0	0	0	0	0	0	0	0	0	0	0	0	0	0	0	0	0	0	0	0	0	0	0	0	0
k__Bacteria|p__Proteobacteria|c__Betaproteobacteria|o__Methylophilales|f__Methylophilaceae|g__Methylotenera|s__Methylotenera_versatilis	Gram-negative	aerobic	soil/water	0	0	0	0	0	0	0	0	0	0	0	0	0	0	0	0	0	0	0	0	0	0	0	0	0	0	0	0	0	0	0	0	0	0	0	0	0	0	0	0	0	0	0	0	0	0
k__Bacteria|p__Proteobacteria|c__Betaproteobacteria|o__Methylophilales|f__Methylophilaceae|g__Methylotenera|s__Methylotenera_versatilis|t__Methylotenera_versatilis_unclassified	Gram-negative	aerobic	soil/water	0	0	0	0	0	0	0	0	0	0	0	0	0	0	0	0	0	0	0	0	0	0	0	0	0	0	0	0	0	0	0	0	0	0	0	0	0	0	0	0	0	0	0	0	0	0
k__Bacteria|p__Proteobacteria|c__Betaproteobacteria|o__Neisseriales				0	3.91605	0	0	0	0	5.43208	36.8319	0	0	0	0	0	0	0	0	0	0	0	0	0	0	0	0	0	1.44869	0	0	0	0	0	0	0	0	0	0	0	0	0	4.09014	0.16091	0	0	0	0.25429	0
k__Bacteria|p__Proteobacteria|c__Betaproteobacteria|o__Neisseriales|f__Neisseriaceae	Gram-negative	Facultative anaerobic	oral/human	0	3.91605	0	0	0	0	5.43208	36.8319	0	0	0	0	0	0	0	0	0	0	0	0	0	0	0	0	0	1.44869	0	0	0	0	0	0	0	0	0	0	0	0	0	4.09014	0.16091	0	0	0	0.25429	0
k__Bacteria|p__Proteobacteria|c__Betaproteobacteria|o__Neisseriales|f__Neisseriaceae|g__Chromobacterium	Gram-negative	Facultative anaerobic	soil/water	0	0	0	0	0	0	0	0	0	0	0	0	0	0	0	0	0	0	0	0	0	0	0	0	0	0	0	0	0	0	0	0	0	0	0	0	0	0	0	0	0	0	0	0	0	0
k__Bacteria|p__Proteobacteria|c__Betaproteobacteria|o__Neisseriales|f__Neisseriaceae|g__Chromobacterium|s__Chromobacterium_unclassified	Gram-negative	Facultative anaerobic	soil/water	0	0	0	0	0	0	0	0	0	0	0	0	0	0	0	0	0	0	0	0	0	0	0	0	0	0	0	0	0	0	0	0	0	0	0	0	0	0	0	0	0	0	0	0	0	0
k__Bacteria|p__Proteobacteria|c__Betaproteobacteria|o__Neisseriales|f__Neisseriaceae|g__Eikenella	Gram-negative	Facultative anaerobic	oral	0	1.58684	0	0	0	0	0.97063	0.36603	0	0	0	0	0	0	0	0	0	0	0	0	0	0	0	0	0	0.61888	0	0	0	0	0	0	0	0	0	0	0	0	0	1.56931	0	0	0	0	0	0
k__Bacteria|p__Proteobacteria|c__Betaproteobacteria|o__Neisseriales|f__Neisseriaceae|g__Eikenella|s__Eikenella_corrodens	Gram-negative	Facultative anaerobic	oral	0	1.58684	0	0	0	0	0.97063	0.36603	0	0	0	0	0	0	0	0	0	0	0	0	0	0	0	0	0	0.61888	0	0	0	0	0	0	0	0	0	0	0	0	0	1.56931	0	0	0	0	0	0
k__Bacteria|p__Proteobacteria|c__Betaproteobacteria|o__Neisseriales|f__Neisseriaceae|g__Eikenella|s__Eikenella_corrodens|t__Eikenella_corrodens_unclassified	Gram-negative	Facultative anaerobic	oral	0	1.58684	0	0	0	0	0.97063	0.36603	0	0	0	0	0	0	0	0	0	0	0	0	0	0	0	0	0	0.61888	0	0	0	0	0	0	0	0	0	0	0	0	0	1.56931	0	0	0	0	0	0
k__Bacteria|p__Proteobacteria|c__Betaproteobacteria|o__Neisseriales|f__Neisseriaceae|g__Kingella	Gram-negative	aerobic	oral	0	1.08589	0	0	0	0	0	0	0	0	0	0	0	0	0	0	0	0	0	0	0	0	0	0	0	0	0	0	0	0	0	0	0	0	0	0	0	0	0	0.03004	0	0	0	0	0	0
k__Bacteria|p__Proteobacteria|c__Betaproteobacteria|o__Neisseriales|f__Neisseriaceae|g__Kingella|s__Kingella_denitrificans	Gram-negative	aerobic	oral	0	0.71406	0	0	0	0	0	0	0	0	0	0	0	0	0	0	0	0	0	0	0	0	0	0	0	0	0	0	0	0	0	0	0	0	0	0	0	0	0	0.03004	0	0	0	0	0	0
k__Bacteria|p__Proteobacteria|c__Betaproteobacteria|o__Neisseriales|f__Neisseriaceae|g__Kingella|s__Kingella_denitrificans|t__GCF_000190695	Gram-negative	aerobic	oral	0	0.71406	0	0	0	0	0	0	0	0	0	0	0	0	0	0	0	0	0	0	0	0	0	0	0	0	0	0	0	0	0	0	0	0	0	0	0	0	0	0.03004	0	0	0	0	0	0
k__Bacteria|p__Proteobacteria|c__Betaproteobacteria|o__Neisseriales|f__Neisseriaceae|g__Kingella|s__Kingella_unclassified	Gram-negative	aerobic	oral	0	0.37183	0	0	0	0	0	0	0	0	0	0	0	0	0	0	0	0	0	0	0	0	0	0	0	0	0	0	0	0	0	0	0	0	0	0	0	0	0	0	0	0	0	0	0	0
k__Bacteria|p__Proteobacteria|c__Betaproteobacteria|o__Neisseriales|f__Neisseriaceae|g__Neisseria	Gram-negative	aerobic	human	0	1.24332	0	0	0	0	4.46145	36.4659	0	0	0	0	0	0	0	0	0	0	0	0	0	0	0	0	0	0.82981	0	0	0	0	0	0	0	0	0	0	0	0	0	2.49079	0.16091	0	0	0	0.25429	0
k__Bacteria|p__Proteobacteria|c__Betaproteobacteria|o__Neisseriales|f__Neisseriaceae|g__Neisseria|s__Neisseria_elongata	Gram-negative	aerobic	human	0	1.24332	0	0	0	0	0.82808	0	0	0	0	0	0	0	0	0	0	0	0	0	0	0	0	0	0	0	0	0	0	0	0	0	0	0	0	0	0	0	0	0.05373	0	0	0	0	0	0
k__Bacteria|p__Proteobacteria|c__Betaproteobacteria|o__Neisseriales|f__Neisseriaceae|g__Neisseria|s__Neisseria_elongata|t__GCF_000176755	Gram-negative	aerobic	human	0	1.24332	0	0	0	0	0.82808	0	0	0	0	0	0	0	0	0	0	0	0	0	0	0	0	0	0	0	0	0	0	0	0	0	0	0	0	0	0	0	0	0.05373	0	0	0	0	0	0
k__Bacteria|p__Proteobacteria|c__Betaproteobacteria|o__Neisseriales|f__Neisseriaceae|g__Neisseria|s__Neisseria_macacae	Gram-negative	aerobic	human	0	0	0	0	0	0	0.08175	1.6207	0	0	0	0	0	0	0	0	0	0	0	0	0	0	0	0	0	0	0	0	0	0	0	0	0	0	0	0	0	0	0	0.17386	0	0	0	0	0	0
k__Bacteria|p__Proteobacteria|c__Betaproteobacteria|o__Neisseriales|f__Neisseriaceae|g__Neisseria|s__Neisseria_macacae|t__GCF_000220865	Gram-negative	aerobic	human	0	0	0	0	0	0	0.08175	1.6207	0	0	0	0	0	0	0	0	0	0	0	0	0	0	0	0	0	0	0	0	0	0	0	0	0	0	0	0	0	0	0	0.17386	0	0	0	0	0	0
k__Bacteria|p__Proteobacteria|c__Betaproteobacteria|o__Neisseriales|f__Neisseriaceae|g__Neisseria|s__Neisseria_meningitidis	Gram-negative	aerobic	human	0	0	0	0	0	0	0.19241	0.11715	0	0	0	0	0	0	0	0	0	0	0	0	0	0	0	0	0	0	0	0	0	0	0	0	0	0	0	0	0	0	0	0	0	0	0	0	0	0
k__Bacteria|p__Proteobacteria|c__Betaproteobacteria|o__Neisseriales|f__Neisseriaceae|g__Neisseria|s__Neisseria_meningitidis|t__Neisseria_meningitidis_unclassified	Gram-negative	aerobic	human	0	0	0	0	0	0	0.19241	0.11715	0	0	0	0	0	0	0	0	0	0	0	0	0	0	0	0	0	0	0	0	0	0	0	0	0	0	0	0	0	0	0	0	0	0	0	0	0	0
k__Bacteria|p__Proteobacteria|c__Betaproteobacteria|o__Neisseriales|f__Neisseriaceae|g__Neisseria|s__Neisseria_sicca	Gram-negative	aerobic	human	0	0	0	0	0	0	1.24332	7.34182	0	0	0	0	0	0	0	0	0	0	0	0	0	0	0	0	0	0	0	0	0	0	0	0	0	0	0	0	0	0	0	0.51465	0	0	0	0	0	0
k__Bacteria|p__Proteobacteria|c__Betaproteobacteria|o__Neisseriales|f__Neisseriaceae|g__Neisseria|s__Neisseria_sicca|t__Neisseria_sicca_unclassified	Gram-negative	aerobic	human	0	0	0	0	0	0	1.24332	7.34182	0	0	0	0	0	0	0	0	0	0	0	0	0	0	0	0	0	0	0	0	0	0	0	0	0	0	0	0	0	0	0	0.51465	0	0	0	0	0	0
k__Bacteria|p__Proteobacteria|c__Betaproteobacteria|o__Neisseriales|f__Neisseriaceae|g__Neisseria|s__Neisseria_unclassified	Gram-negative	aerobic	human	0	0	0	0	0	0	2.11588	27.3862	0	0	0	0	0	0	0	0	0	0	0	0	0	0	0	0	0	0.82981	0	0	0	0	0	0	0	0	0	0	0	0	0	1.74856	0.16091	0	0	0	0.25429	0
k__Bacteria|p__Proteobacteria|c__Betaproteobacteria|o__Nitrosomonadales				0	0	0	0	0	0	0	0	0	0	0	0	0	0	0	0	0	0	0	0	0	0	0	0	0	0	0	0	0	0	0	0	0	0	0	0	0	0	0	0	0	0	0	0	0	0
k__Bacteria|p__Proteobacteria|c__Betaproteobacteria|o__Nitrosomonadales|f__Nitrosomonadaceae	Gram-negative	aerobic	soil	0	0	0	0	0	0	0	0	0	0	0	0	0	0	0	0	0	0	0	0	0	0	0	0	0	0	0	0	0	0	0	0	0	0	0	0	0	0	0	0	0	0	0	0	0	0
k__Bacteria|p__Proteobacteria|c__Betaproteobacteria|o__Nitrosomonadales|f__Nitrosomonadaceae|g__Nitrosospira	Gram-negative	aerobic	soil	0	0	0	0	0	0	0	0	0	0	0	0	0	0	0	0	0	0	0	0	0	0	0	0	0	0	0	0	0	0	0	0	0	0	0	0	0	0	0	0	0	0	0	0	0	0
k__Bacteria|p__Proteobacteria|c__Betaproteobacteria|o__Nitrosomonadales|f__Nitrosomonadaceae|g__Nitrosospira|s__Nitrosospira_unclassified	Gram-negative	aerobic	soil	0	0	0	0	0	0	0	0	0	0	0	0	0	0	0	0	0	0	0	0	0	0	0	0	0	0	0	0	0	0	0	0	0	0	0	0	0	0	0	0	0	0	0	0	0	0
k__Bacteria|p__Proteobacteria|c__Betaproteobacteria|o__Rhodocyclales				0.5063	0.29895	0	0	0	0	0	0	0	0	0	0	0	0	0	0	0	0	0	0	0	0	0	0	0	0	0	0	0	0	0	0	0	0	0	0	0	0	0	0	0	0	0	0	0	0
k__Bacteria|p__Proteobacteria|c__Betaproteobacteria|o__Rhodocyclales|f__Rhodocyclaceae	Gram-negative	aerobic	soil/water	0.5063	0.29895	0	0	0	0	0	0	0	0	0	0	0	0	0	0	0	0	0	0	0	0	0	0	0	0	0	0	0	0	0	0	0	0	0	0	0	0	0	0	0	0	0	0	0	0
k__Bacteria|p__Proteobacteria|c__Betaproteobacteria|o__Rhodocyclales|f__Rhodocyclaceae|g__Azoarcus	Gram-negative	aerobic	soil	0	0	0	0	0	0	0	0	0	0	0	0	0	0	0	0	0	0	0	0	0	0	0	0	0	0	0	0	0	0	0	0	0	0	0	0	0	0	0	0	0	0	0	0	0	0
k__Bacteria|p__Proteobacteria|c__Betaproteobacteria|o__Rhodocyclales|f__Rhodocyclaceae|g__Azoarcus|s__Azoarcus_unclassified	Gram-negative	aerobic	soil	0	0	0	0	0	0	0	0	0	0	0	0	0	0	0	0	0	0	0	0	0	0	0	0	0	0	0	0	0	0	0	0	0	0	0	0	0	0	0	0	0	0	0	0	0	0
k__Bacteria|p__Proteobacteria|c__Betaproteobacteria|o__Rhodocyclales|f__Rhodocyclaceae|g__Azospira	Gram-negative	aerobic	soil/water	0	0	0	0	0	0	0	0	0	0	0	0	0	0	0	0	0	0	0	0	0	0	0	0	0	0	0	0	0	0	0	0	0	0	0	0	0	0	0	0	0	0	0	0	0	0
k__Bacteria|p__Proteobacteria|c__Betaproteobacteria|o__Rhodocyclales|f__Rhodocyclaceae|g__Azospira|s__Azospira_oryzae	Gram-negative	aerobic	soil/water	0	0	0	0	0	0	0	0	0	0	0	0	0	0	0	0	0	0	0	0	0	0	0	0	0	0	0	0	0	0	0	0	0	0	0	0	0	0	0	0	0	0	0	0	0	0
k__Bacteria|p__Proteobacteria|c__Betaproteobacteria|o__Rhodocyclales|f__Rhodocyclaceae|g__Azospira|s__Azospira_oryzae|t__GCF_000236665	Gram-negative	aerobic	soil/water	0	0	0	0	0	0	0	0	0	0	0	0	0	0	0	0	0	0	0	0	0	0	0	0	0	0	0	0	0	0	0	0	0	0	0	0	0	0	0	0	0	0	0	0	0	0
k__Bacteria|p__Proteobacteria|c__Betaproteobacteria|o__Rhodocyclales|f__Rhodocyclaceae|g__Dechloromonas	Gram-negative	Facultative anaerobic	soil/water	0	0	0	0	0	0	0	0	0	0	0	0	0	0	0	0	0	0	0	0	0	0	0	0	0	0	0	0	0	0	0	0	0	0	0	0	0	0	0	0	0	0	0	0	0	0
k__Bacteria|p__Proteobacteria|c__Betaproteobacteria|o__Rhodocyclales|f__Rhodocyclaceae|g__Dechloromonas|s__Dechloromonas_aromatica	Gram-negative	Facultative anaerobic	soil/water	0	0	0	0	0	0	0	0	0	0	0	0	0	0	0	0	0	0	0	0	0	0	0	0	0	0	0	0	0	0	0	0	0	0	0	0	0	0	0	0	0	0	0	0	0	0
k__Bacteria|p__Proteobacteria|c__Betaproteobacteria|o__Rhodocyclales|f__Rhodocyclaceae|g__Dechloromonas|s__Dechloromonas_aromatica|t__GCF_000012425	Gram-negative	Facultative anaerobic	soil/water	0	0	0	0	0	0	0	0	0	0	0	0	0	0	0	0	0	0	0	0	0	0	0	0	0	0	0	0	0	0	0	0	0	0	0	0	0	0	0	0	0	0	0	0	0	0
k__Bacteria|p__Proteobacteria|c__Betaproteobacteria|o__Rhodocyclales|f__Rhodocyclaceae|g__Methyloversatilis	Gram-negative	aerobic	soil/water	0.15653	0.13478	0	0	0	0	0	0	0	0	0	0	0	0	0	0	0	0	0	0	0	0	0	0	0	0	0	0	0	0	0	0	0	0	0	0	0	0	0	0	0	0	0	0	0	0
k__Bacteria|p__Proteobacteria|c__Betaproteobacteria|o__Rhodocyclales|f__Rhodocyclaceae|g__Methyloversatilis|s__Methyloversatilis_unclassified	Gram-negative	aerobic	soil/water	0.15653	0.13478	0	0	0	0	0	0	0	0	0	0	0	0	0	0	0	0	0	0	0	0	0	0	0	0	0	0	0	0	0	0	0	0	0	0	0	0	0	0	0	0	0	0	0	0
k__Bacteria|p__Proteobacteria|c__Betaproteobacteria|o__Rhodocyclales|f__Rhodocyclaceae|g__Thauera	Gram-negative	anaerobic	soil/water	0.34978	0.16417	0	0	0	0	0	0	0	0	0	0	0	0	0	0	0	0	0	0	0	0	0	0	0	0	0	0	0	0	0	0	0	0	0	0	0	0	0	0	0	0	0	0	0	0
k__Bacteria|p__Proteobacteria|c__Betaproteobacteria|o__Rhodocyclales|f__Rhodocyclaceae|g__Thauera|s__Thauera_unclassified	Gram-negative	anaerobic	soil/water	0.34978	0.16417	0	0	0	0	0	0	0	0	0	0	0	0	0	0	0	0	0	0	0	0	0	0	0	0	0	0	0	0	0	0	0	0	0	0	0	0	0	0	0	0	0	0	0	0
k__Bacteria|p__Proteobacteria|c__Deltaproteobacteria				40.7049	1.65967	0	0	0	0	0.47797	0.94947	0	0	0	0	0	0	1.33196	0	0	0	0	0	0	0	0	0	0.97333	6.53989	0.25803	0	0	0	0.89448	0	0	0	0	0	0	0.72832	0	1.20458	1.9185	0	0	0	0	0
k__Bacteria|p__Proteobacteria|c__Deltaproteobacteria|o__Bdellovibrionales	Gram-negative	aerobic	soil/water	0	0	0	0	0	0	0	0	0	0	0	0	0	0	0	0	0	0	0	0	0	0	0	0	0	0	0	0	0	0	0	0	0	0	0	0	0	0	0	0	0	0	0	0	0	0
k__Bacteria|p__Proteobacteria|c__Deltaproteobacteria|o__Bdellovibrionales|f__Bacteriovoracaceae	Gram-negative	aerobic	soil/water	0	0	0	0	0	0	0	0	0	0	0	0	0	0	0	0	0	0	0	0	0	0	0	0	0	0	0	0	0	0	0	0	0	0	0	0	0	0	0	0	0	0	0	0	0	0
k__Bacteria|p__Proteobacteria|c__Deltaproteobacteria|o__Bdellovibrionales|f__Bacteriovoracaceae|g__Bacteriovorax	Gram-negative	aerobic	soil/water	0	0	0	0	0	0	0	0	0	0	0	0	0	0	0	0	0	0	0	0	0	0	0	0	0	0	0	0	0	0	0	0	0	0	0	0	0	0	0	0	0	0	0	0	0	0
k__Bacteria|p__Proteobacteria|c__Deltaproteobacteria|o__Bdellovibrionales|f__Bacteriovoracaceae|g__Bacteriovorax|s__Bacteriovorax_unclassified	Gram-negative	aerobic	soil/water	0	0	0	0	0	0	0	0	0	0	0	0	0	0	0	0	0	0	0	0	0	0	0	0	0	0	0	0	0	0	0	0	0	0	0	0	0	0	0	0	0	0	0	0	0	0
k__Bacteria|p__Proteobacteria|c__Deltaproteobacteria|o__Bdellovibrionales|f__Bdellovibrionaceae	Gram-negative	aerobic	soil/water	0	0	0	0	0	0	0	0	0	0	0	0	0	0	0	0	0	0	0	0	0	0	0	0	0	0	0	0	0	0	0	0	0	0	0	0	0	0	0	0	0	0	0	0	0	0
k__Bacteria|p__Proteobacteria|c__Deltaproteobacteria|o__Bdellovibrionales|f__Bdellovibrionaceae|g__Bdellovibrio	Gram-negative	aerobic	soil/water	0	0	0	0	0	0	0	0	0	0	0	0	0	0	0	0	0	0	0	0	0	0	0	0	0	0	0	0	0	0	0	0	0	0	0	0	0	0	0	0	0	0	0	0	0	0
k__Bacteria|p__Proteobacteria|c__Deltaproteobacteria|o__Bdellovibrionales|f__Bdellovibrionaceae|g__Bdellovibrio|s__Bdellovibrio_bacteriovorus	Gram-negative	aerobic	soil/water	0	0	0	0	0	0	0	0	0	0	0	0	0	0	0	0	0	0	0	0	0	0	0	0	0	0	0	0	0	0	0	0	0	0	0	0	0	0	0	0	0	0	0	0	0	0
k__Bacteria|p__Proteobacteria|c__Deltaproteobacteria|o__Bdellovibrionales|f__Bdellovibrionaceae|g__Bdellovibrio|s__Bdellovibrio_bacteriovorus|t__Bdellovibrio_bacteriovorus_unclassified	Gram-negative	aerobic	soil/water	0	0	0	0	0	0	0	0	0	0	0	0	0	0	0	0	0	0	0	0	0	0	0	0	0	0	0	0	0	0	0	0	0	0	0	0	0	0	0	0	0	0	0	0	0	0
k__Bacteria|p__Proteobacteria|c__Deltaproteobacteria|o__Desulfobacterales				39.2714	1.65967	0	0	0	0	0.47797	0.94947	0	0	0	0	0	0	1.33196	0	0	0	0	0	0	0	0	0	0.97333	6.53989	0.25803	0	0	0	0.89448	0	0	0	0	0	0	0.72832	0	1.20458	1.9185	0	0	0	0	0
k__Bacteria|p__Proteobacteria|c__Deltaproteobacteria|o__Desulfobacterales|f__Desulfobulbaceae	Gram-negative	anaerobic	oral	39.2714	1.65967	0	0	0	0	0.47797	0.94947	0	0	0	0	0	0	1.33196	0	0	0	0	0	0	0	0	0	0.97333	6.53989	0.25803	0	0	0	0.89448	0	0	0	0	0	0	0.72832	0	1.20458	1.9185	0	0	0	0	0
k__Bacteria|p__Proteobacteria|c__Deltaproteobacteria|o__Desulfobacterales|f__Desulfobulbaceae|g__Desulfobulbus	Gram-negative	anaerobic	oral	39.2714	1.65967	0	0	0	0	0.47797	0.94947	0	0	0	0	0	0	1.33196	0	0	0	0	0	0	0	0	0	0.97333	6.53989	0.25803	0	0	0	0.89448	0	0	0	0	0	0	0.72832	0	1.20458	1.9185	0	0	0	0	0
k__Bacteria|p__Proteobacteria|c__Deltaproteobacteria|o__Desulfobacterales|f__Desulfobulbaceae|g__Desulfobulbus|s__Desulfobulbus_sp_oraLO_taxon_041	Gram-negative	anaerobic	oral	39.2714	1.65967	0	0	0	0	0.47797	0.94947	0	0	0	0	0	0	1.33196	0	0	0	0	0	0	0	0	0	0.97333	6.53989	0.25803	0	0	0	0.89448	0	0	0	0	0	0	0.72832	0	1.20458	1.9185	0	0	0	0	0
k__Bacteria|p__Proteobacteria|c__Deltaproteobacteria|o__Desulfobacterales|f__Desulfobulbaceae|g__Desulfobulbus|s__Desulfobulbus_sp_oraLO_taxon_041|t__Desulfobulbus_sp_oraLO_taxon_041_unclassified	Gram-negative	anaerobic	oral	4.34881	1.65967	0	0	0	0	0.47797	0.94947	0	0	0	0	0	0	1.33196	0	0	0	0	0	0	0	0	0	0.97333	1.49164	0.25803	0	0	0	0.89448	0	0	0	0	0	0	0.72832	0	1.20458	1.9185	0	0	0	0	0
k__Bacteria|p__Proteobacteria|c__Deltaproteobacteria|o__Desulfobacterales|f__Desulfobulbaceae|g__Desulfobulbus|s__Desulfobulbus_sp_oraLO_taxon_041|t__GCF_000349345	Gram-negative	anaerobic	oral	34.9226	0	0	0	0	0	0	0	0	0	0	0	0	0	0	0	0	0	0	0	0	0	0	0	0	5.04825	0	0	0	0	0	0	0	0	0	0	0	0	0	0	0	0	0	0	0	0
k__Bacteria|p__Proteobacteria|c__Deltaproteobacteria|o__Desulfobacterales|f__Desulfobulbaceae|g__Desulfobulbus|s__Desulfobulbus_sp_oraLO_taxon_041|t__GCF_000349365	Gram-negative	anaerobic	oral	0	0	0	0	0	0	0	0	0	0	0	0	0	0	0	0	0	0	0	0	0	0	0	0	0	0	0	0	0	0	0	0	0	0	0	0	0	0	0	0	0	0	0	0	0	0
k__Bacteria|p__Proteobacteria|c__Deltaproteobacteria|o__Desulfovibrionales				1.43354	0	0	0	0	0	0	0	0	0	0	0	0	0	0	0	0	0	0	0	0	0	0	0	0	0	0	0	0	0	0	0	0	0	0	0	0	0	0	0	0	0	0	0	0	0
k__Bacteria|p__Proteobacteria|c__Deltaproteobacteria|o__Desulfovibrionales|f__Desulfovibrionaceae	Gram-negative	anaerobic	soil/water/human	1.43354	0	0	0	0	0	0	0	0	0	0	0	0	0	0	0	0	0	0	0	0	0	0	0	0	0	0	0	0	0	0	0	0	0	0	0	0	0	0	0	0	0	0	0	0	0
k__Bacteria|p__Proteobacteria|c__Deltaproteobacteria|o__Desulfovibrionales|f__Desulfovibrionaceae|g__Desulfovibrio	Gram-negative	anaerobic	soil/water/human	1.43354	0	0	0	0	0	0	0	0	0	0	0	0	0	0	0	0	0	0	0	0	0	0	0	0	0	0	0	0	0	0	0	0	0	0	0	0	0	0	0	0	0	0	0	0	0
k__Bacteria|p__Proteobacteria|c__Deltaproteobacteria|o__Desulfovibrionales|f__Desulfovibrionaceae|g__Desulfovibrio|s__Desulfovibrio_desulfuricans	Gram-negative	anaerobic	soil/water/human	1.43354	0	0	0	0	0	0	0	0	0	0	0	0	0	0	0	0	0	0	0	0	0	0	0	0	0	0	0	0	0	0	0	0	0	0	0	0	0	0	0	0	0	0	0	0	0
k__Bacteria|p__Proteobacteria|c__Deltaproteobacteria|o__Desulfovibrionales|f__Desulfovibrionaceae|g__Desulfovibrio|s__Desulfovibrio_desulfuricans|t__Desulfovibrio_desulfuricans_unclassified	Gram-negative	anaerobic	soil/water/human	1.43354	0	0	0	0	0	0	0	0	0	0	0	0	0	0	0	0	0	0	0	0	0	0	0	0	0	0	0	0	0	0	0	0	0	0	0	0	0	0	0	0	0	0	0	0	0
k__Bacteria|p__Proteobacteria|c__Deltaproteobacteria|o__Myxococcales				0	0	0	0	0	0	0	0	0	0	0	0	0	0	0	0	0	0	0	0	0	0	0	0	0	0	0	0	0	0	0	0	0	0	0	0	0	0	0	0	0	0	0	0	0	0
k__Bacteria|p__Proteobacteria|c__Deltaproteobacteria|o__Myxococcales|f__Myxococcaceae	Gram-negative	Facultative anaerobic	soil/water	0	0	0	0	0	0	0	0	0	0	0	0	0	0	0	0	0	0	0	0	0	0	0	0	0	0	0	0	0	0	0	0	0	0	0	0	0	0	0	0	0	0	0	0	0	0
k__Bacteria|p__Proteobacteria|c__Deltaproteobacteria|o__Myxococcales|f__Myxococcaceae|g__Anaeromyxobacter	Gram-negative	Facultative anaerobic	soil/water	0	0	0	0	0	0	0	0	0	0	0	0	0	0	0	0	0	0	0	0	0	0	0	0	0	0	0	0	0	0	0	0	0	0	0	0	0	0	0	0	0	0	0	0	0	0
k__Bacteria|p__Proteobacteria|c__Deltaproteobacteria|o__Myxococcales|f__Myxococcaceae|g__Anaeromyxobacter|s__Anaeromyxobacter_dehalogenans	Gram-negative	Facultative anaerobic	soil/water	0	0	0	0	0	0	0	0	0	0	0	0	0	0	0	0	0	0	0	0	0	0	0	0	0	0	0	0	0	0	0	0	0	0	0	0	0	0	0	0	0	0	0	0	0	0
k__Bacteria|p__Proteobacteria|c__Deltaproteobacteria|o__Myxococcales|f__Myxococcaceae|g__Anaeromyxobacter|s__Anaeromyxobacter_dehalogenans|t__Anaeromyxobacter_dehalogenans_unclassified	Gram-negative	Facultative anaerobic	soil/water	0	0	0	0	0	0	0	0	0	0	0	0	0	0	0	0	0	0	0	0	0	0	0	0	0	0	0	0	0	0	0	0	0	0	0	0	0	0	0	0	0	0	0	0	0	0
k__Bacteria|p__Proteobacteria|c__Deltaproteobacteria|o__Myxococcales|f__Polyangiaceae	Gram-negative	Facultative anaerobic	soil/water	0	0	0	0	0	0	0	0	0	0	0	0	0	0	0	0	0	0	0	0	0	0	0	0	0	0	0	0	0	0	0	0	0	0	0	0	0	0	0	0	0	0	0	0	0	0
k__Bacteria|p__Proteobacteria|c__Deltaproteobacteria|o__Myxococcales|f__Polyangiaceae|g__Sorangium	Gram-negative	Facultative anaerobic	soil/water	0	0	0	0	0	0	0	0	0	0	0	0	0	0	0	0	0	0	0	0	0	0	0	0	0	0	0	0	0	0	0	0	0	0	0	0	0	0	0	0	0	0	0	0	0	0
k__Bacteria|p__Proteobacteria|c__Deltaproteobacteria|o__Myxococcales|f__Polyangiaceae|g__Sorangium|s__Sorangium_cellulosum	Gram-negative	Facultative anaerobic	soil/water	0	0	0	0	0	0	0	0	0	0	0	0	0	0	0	0	0	0	0	0	0	0	0	0	0	0	0	0	0	0	0	0	0	0	0	0	0	0	0	0	0	0	0	0	0	0
k__Bacteria|p__Proteobacteria|c__Deltaproteobacteria|o__Myxococcales|f__Polyangiaceae|g__Sorangium|s__Sorangium_cellulosum|t__Sorangium_cellulosum_unclassified	Gram-negative	Facultative anaerobic	soil/water	0	0	0	0	0	0	0	0	0	0	0	0	0	0	0	0	0	0	0	0	0	0	0	0	0	0	0	0	0	0	0	0	0	0	0	0	0	0	0	0	0	0	0	0	0	0
k__Bacteria|p__Proteobacteria|c__Epsilonproteobacteria				2.52575	0.6921	0	0	0	0	4.92484	0.02314	0	0	0	0	0	0	0	0	0	0	0	0	0	0	0	0	0	2.35007	0	0	0	0	0.23486	0	0	0	0	0	0	0	0	0.876	0.09649	0	0	0	0	0
k__Bacteria|p__Proteobacteria|c__Epsilonproteobacteria|o__Campylobacterales				2.52575	0.6921	0	0	0	0	4.92484	0.02314	0	0	0	0	0	0	0	0	0	0	0	0	0	0	0	0	0	2.35007	0	0	0	0	0.23486	0	0	0	0	0	0	0	0	0.876	0.09649	0	0	0	0	0
k__Bacteria|p__Proteobacteria|c__Epsilonproteobacteria|o__Campylobacterales|f__Campylobacteraceae	Gram-negative	facultative aerobic/anaerobic	human/pathogen/oral/soil/water	2.52575	0.6921	0	0	0	0	4.92484	0.02314	0	0	0	0	0	0	0	0	0	0	0	0	0	0	0	0	0	2.35007	0	0	0	0	0.23486	0	0	0	0	0	0	0	0	0.876	0.09649	0	0	0	0	0
k__Bacteria|p__Proteobacteria|c__Epsilonproteobacteria|o__Campylobacterales|f__Campylobacteraceae|g__Arcobacter	Gram-negative	facultative aerobic	soil	0	0	0	0	0	0	0	0	0	0	0	0	0	0	0	0	0	0	0	0	0	0	0	0	0	0	0	0	0	0	0	0	0	0	0	0	0	0	0	0	0	0	0	0	0	0
k__Bacteria|p__Proteobacteria|c__Epsilonproteobacteria|o__Campylobacterales|f__Campylobacteraceae|g__Arcobacter|s__Arcobacter_butzleri	Gram-negative	facultative aerobic	soil	0	0	0	0	0	0	0	0	0	0	0	0	0	0	0	0	0	0	0	0	0	0	0	0	0	0	0	0	0	0	0	0	0	0	0	0	0	0	0	0	0	0	0	0	0	0
k__Bacteria|p__Proteobacteria|c__Epsilonproteobacteria|o__Campylobacterales|f__Campylobacteraceae|g__Arcobacter|s__Arcobacter_butzleri|t__Arcobacter_butzleri_unclassified	Gram-negative	facultative aerobic	soil	0	0	0	0	0	0	0	0	0	0	0	0	0	0	0	0	0	0	0	0	0	0	0	0	0	0	0	0	0	0	0	0	0	0	0	0	0	0	0	0	0	0	0	0	0	0
k__Bacteria|p__Proteobacteria|c__Epsilonproteobacteria|o__Campylobacterales|f__Campylobacteraceae|g__Arcobacter|s__Arcobacter_unclassified	Gram-negative	facultative aerobic	soil	0	0	0	0	0	0	0	0	0	0	0	0	0	0	0	0	0	0	0	0	0	0	0	0	0	0	0	0	0	0	0	0	0	0	0	0	0	0	0	0	0	0	0	0	0	0
k__Bacteria|p__Proteobacteria|c__Epsilonproteobacteria|o__Campylobacterales|f__Campylobacteraceae|g__Campylobacter	Gram-negative	facultative aerobic	pathogen	0	0.6921	0	0	0	0	4.92484	0.02314	0	0	0	0	0	0	0	0	0	0	0	0	0	0	0	0	0	2.35007	0	0	0	0	0.23486	0	0	0	0	0	0	0	0	0.876	0.09649	0	0	0	0	0
k__Bacteria|p__Proteobacteria|c__Epsilonproteobacteria|o__Campylobacterales|f__Campylobacteraceae|g__Campylobacter|s__Campylobacter_gracilis	Gram-negative	facultative aerobic	pathogen	0	0.28314	0	0	0	0	0	0	0	0	0	0	0	0	0	0	0	0	0	0	0	0	0	0	0	0.44981	0	0	0	0	0	0	0	0	0	0	0	0	0	0.34745	0.09649	0	0	0	0	0
k__Bacteria|p__Proteobacteria|c__Epsilonproteobacteria|o__Campylobacterales|f__Campylobacteraceae|g__Campylobacter|s__Campylobacter_gracilis|t__GCF_000175875	Gram-negative	facultative aerobic	pathogen	0	0.28314	0	0	0	0	0	0	0	0	0	0	0	0	0	0	0	0	0	0	0	0	0	0	0	0.44981	0	0	0	0	0	0	0	0	0	0	0	0	0	0.34745	0.09649	0	0	0	0	0
k__Bacteria|p__Proteobacteria|c__Epsilonproteobacteria|o__Campylobacterales|f__Campylobacteraceae|g__Campylobacter|s__Campylobacter_rectus	Gram-negative	facultative aerobic	oral	0	0	0	0	0	0	0	0	0	0	0	0	0	0	0	0	0	0	0	0	0	0	0	0	0	0.02999	0	0	0	0	0.19939	0	0	0	0	0	0	0	0	0	0	0	0	0	0	0
k__Bacteria|p__Proteobacteria|c__Epsilonproteobacteria|o__Campylobacterales|f__Campylobacteraceae|g__Campylobacter|s__Campylobacter_rectus|t__GCF_000174175	Gram-negative	facultative aerobic	oral	0	0	0	0	0	0	0	0	0	0	0	0	0	0	0	0	0	0	0	0	0	0	0	0	0	0.02999	0	0	0	0	0.19939	0	0	0	0	0	0	0	0	0	0	0	0	0	0	0
k__Bacteria|p__Proteobacteria|c__Epsilonproteobacteria|o__Campylobacterales|f__Campylobacteraceae|g__Campylobacter|s__Campylobacter_showae	Gram-negative	facultative aerobic	human	0	0.40897	0	0	0	0	4.92484	0.02314	0	0	0	0	0	0	0	0	0	0	0	0	0	0	0	0	0	1.87027	0	0	0	0	0.03547	0	0	0	0	0	0	0	0	0.52856	0	0	0	0	0	0
k__Bacteria|p__Proteobacteria|c__Epsilonproteobacteria|o__Campylobacterales|f__Campylobacteraceae|g__Campylobacter|s__Campylobacter_showae|t__Campylobacter_showae_unclassified	Gram-negative	facultative aerobic	human	0	0.40897	0	0	0	0	4.92484	0.02314	0	0	0	0	0	0	0	0	0	0	0	0	0	0	0	0	0	1.87027	0	0	0	0	0.03547	0	0	0	0	0	0	0	0	0.52856	0	0	0	0	0	0
k__Bacteria|p__Proteobacteria|c__Epsilonproteobacteria|o__Campylobacterales|f__Campylobacteraceae|g__Sulfurospirillum	Gram-negative	anaerobic	soil/water	2.52575	0	0	0	0	0	0	0	0	0	0	0	0	0	0	0	0	0	0	0	0	0	0	0	0	0	0	0	0	0	0	0	0	0	0	0	0	0	0	0	0	0	0	0	0	0
k__Bacteria|p__Proteobacteria|c__Epsilonproteobacteria|o__Campylobacterales|f__Campylobacteraceae|g__Sulfurospirillum|s__Sulfurospirillum_deleyianum	Gram-negative	anaerobic	soil/water	0.79229	0	0	0	0	0	0	0	0	0	0	0	0	0	0	0	0	0	0	0	0	0	0	0	0	0	0	0	0	0	0	0	0	0	0	0	0	0	0	0	0	0	0	0	0	0
k__Bacteria|p__Proteobacteria|c__Epsilonproteobacteria|o__Campylobacterales|f__Campylobacteraceae|g__Sulfurospirillum|s__Sulfurospirillum_deleyianum|t__GCF_000024885	Gram-negative	anaerobic	soil/water	0.79229	0	0	0	0	0	0	0	0	0	0	0	0	0	0	0	0	0	0	0	0	0	0	0	0	0	0	0	0	0	0	0	0	0	0	0	0	0	0	0	0	0	0	0	0	0
k__Bacteria|p__Proteobacteria|c__Epsilonproteobacteria|o__Campylobacterales|f__Campylobacteraceae|g__Sulfurospirillum|s__Sulfurospirillum_unclassified	Gram-negative	anaerobic	soil/water	1.73346	0	0	0	0	0	0	0	0	0	0	0	0	0	0	0	0	0	0	0	0	0	0	0	0	0	0	0	0	0	0	0	0	0	0	0	0	0	0	0	0	0	0	0	0	0
k__Bacteria|p__Proteobacteria|c__Gammaproteobacteria				3.32833	1.43313	6.18859	11.6436	40.6642	11.1824	1.79019	8.11519	0	0	0	3.61157	60.2202	17.8831	4.42056	0.77395	7.80038	9.41176	68.7184	10.887	11.1236	0	0	33.4326	3.73582	2.42523	0	2.43333	15.08	4.70016	0.96275	5.99014	0	2.42798	0	0	0	26.5557	18.5378	3.92242	59.6882	8.11248	5.6474	2.13606	12.0054	1.85224
k__Bacteria|p__Proteobacteria|c__Gammaproteobacteria|o__Aeromonadales				0	0	0	0	0	0	0	0	0	0	0	0	0	0	0	0	0	0	0	0	0	0	0	0	0	0	0	0	0	0	0	0	0	0	0	0	0	0	0	0	0	0	0	0	0	0
k__Bacteria|p__Proteobacteria|c__Gammaproteobacteria|o__Aeromonadales|f__Aeromonadaceae	Gram-negative	facultative anaerobic	soil/animal	0	0	0	0	0	0	0	0	0	0	0	0	0	0	0	0	0	0	0	0	0	0	0	0	0	0	0	0	0	0	0	0	0	0	0	0	0	0	0	0	0	0	0	0	0	0
k__Bacteria|p__Proteobacteria|c__Gammaproteobacteria|o__Aeromonadales|f__Aeromonadaceae|g__Aeromonas	Gram-negative	facultative anaerobic	soil/animal	0	0	0	0	0	0	0	0	0	0	0	0	0	0	0	0	0	0	0	0	0	0	0	0	0	0	0	0	0	0	0	0	0	0	0	0	0	0	0	0	0	0	0	0	0	0
k__Bacteria|p__Proteobacteria|c__Gammaproteobacteria|o__Aeromonadales|f__Aeromonadaceae|g__Aeromonas|s__Aeromonas_caviae	Gram-negative	facultative anaerobic	animal	0	0	0	0	0	0	0	0	0	0	0	0	0	0	0	0	0	0	0	0	0	0	0	0	0	0	0	0	0	0	0	0	0	0	0	0	0	0	0	0	0	0	0	0	0	0
k__Bacteria|p__Proteobacteria|c__Gammaproteobacteria|o__Aeromonadales|f__Aeromonadaceae|g__Aeromonas|s__Aeromonas_caviae|t__GCF_000208825	Gram-negative	facultative anaerobic	animal	0	0	0	0	0	0	0	0	0	0	0	0	0	0	0	0	0	0	0	0	0	0	0	0	0	0	0	0	0	0	0	0	0	0	0	0	0	0	0	0	0	0	0	0	0	0
k__Bacteria|p__Proteobacteria|c__Gammaproteobacteria|o__Aeromonadales|f__Aeromonadaceae|g__Aeromonas|s__Aeromonas_media	Gram-negative	facultative anaerobic	soil	0	0	0	0	0	0	0	0	0	0	0	0	0	0	0	0	0	0	0	0	0	0	0	0	0	0	0	0	0	0	0	0	0	0	0	0	0	0	0	0	0	0	0	0	0	0
k__Bacteria|p__Proteobacteria|c__Gammaproteobacteria|o__Aeromonadales|f__Aeromonadaceae|g__Aeromonas|s__Aeromonas_media|t__GCF_000287215	Gram-negative	facultative anaerobic	soil	0	0	0	0	0	0	0	0	0	0	0	0	0	0	0	0	0	0	0	0	0	0	0	0	0	0	0	0	0	0	0	0	0	0	0	0	0	0	0	0	0	0	0	0	0	0
k__Bacteria|p__Proteobacteria|c__Gammaproteobacteria|o__Aeromonadales|f__Aeromonadaceae|g__Aeromonas|s__Aeromonas_salmonicida	Gram-negative	facultative anaerobic	animal	0	0	0	0	0	0	0	0	0	0	0	0	0	0	0	0	0	0	0	0	0	0	0	0	0	0	0	0	0	0	0	0	0	0	0	0	0	0	0	0	0	0	0	0	0	0
k__Bacteria|p__Proteobacteria|c__Gammaproteobacteria|o__Aeromonadales|f__Aeromonadaceae|g__Aeromonas|s__Aeromonas_salmonicida|t__Aeromonas_salmonicida_unclassified	Gram-negative	facultative anaerobic	animal	0	0	0	0	0	0	0	0	0	0	0	0	0	0	0	0	0	0	0	0	0	0	0	0	0	0	0	0	0	0	0	0	0	0	0	0	0	0	0	0	0	0	0	0	0	0
k__Bacteria|p__Proteobacteria|c__Gammaproteobacteria|o__Aeromonadales|f__Aeromonadaceae|g__Aeromonas|s__Aeromonas_unclassified	Gram-negative	facultative anaerobic	animal/soil	0	0	0	0	0	0	0	0	0	0	0	0	0	0	0	0	0	0	0	0	0	0	0	0	0	0	0	0	0	0	0	0	0	0	0	0	0	0	0	0	0	0	0	0	0	0
k__Bacteria|p__Proteobacteria|c__Gammaproteobacteria|o__Alteromonadales				0	0	0	0	0	0	0	0	0	0	0	0	0	0	0	0	0	0	0	0	0	0	0	0	0	0	0	0	0	0	0	0	0	0	0	0	0	0	0	0	0	0	0	0	0	0
k__Bacteria|p__Proteobacteria|c__Gammaproteobacteria|o__Alteromonadales|f__Alteromonadaceae	Gram-negative	aerobic	seawater	0	0	0	0	0	0	0	0	0	0	0	0	0	0	0	0	0	0	0	0	0	0	0	0	0	0	0	0	0	0	0	0	0	0	0	0	0	0	0	0	0	0	0	0	0	0
k__Bacteria|p__Proteobacteria|c__Gammaproteobacteria|o__Alteromonadales|f__Alteromonadaceae|g__Marinobacter	Gram-negative	aerobic	sea water	0	0	0	0	0	0	0	0	0	0	0	0	0	0	0	0	0	0	0	0	0	0	0	0	0	0	0	0	0	0	0	0	0	0	0	0	0	0	0	0	0	0	0	0	0	0
k__Bacteria|p__Proteobacteria|c__Gammaproteobacteria|o__Alteromonadales|f__Alteromonadaceae|g__Marinobacter|s__Marinobacter_unclassified	Gram-negative	aerobic	sea water	0	0	0	0	0	0	0	0	0	0	0	0	0	0	0	0	0	0	0	0	0	0	0	0	0	0	0	0	0	0	0	0	0	0	0	0	0	0	0	0	0	0	0	0	0	0
k__Bacteria|p__Proteobacteria|c__Gammaproteobacteria|o__Alteromonadales|f__Shewanellaceae	Gram-negative	facultative anaerobic	sea water	0	0	0	0	0	0	0	0	0	0	0	0	0	0	0	0	0	0	0	0	0	0	0	0	0	0	0	0	0	0	0	0	0	0	0	0	0	0	0	0	0	0	0	0	0	0
k__Bacteria|p__Proteobacteria|c__Gammaproteobacteria|o__Alteromonadales|f__Shewanellaceae|g__Shewanella	Gram-negative	facultative anaerobic	sea water	0	0	0	0	0	0	0	0	0	0	0	0	0	0	0	0	0	0	0	0	0	0	0	0	0	0	0	0	0	0	0	0	0	0	0	0	0	0	0	0	0	0	0	0	0	0
k__Bacteria|p__Proteobacteria|c__Gammaproteobacteria|o__Alteromonadales|f__Shewanellaceae|g__Shewanella|s__Shewanella_unclassified	Gram-negative	facultative anaerobic	sea water	0	0	0	0	0	0	0	0	0	0	0	0	0	0	0	0	0	0	0	0	0	0	0	0	0	0	0	0	0	0	0	0	0	0	0	0	0	0	0	0	0	0	0	0	0	0
k__Bacteria|p__Proteobacteria|c__Gammaproteobacteria|o__Cardiobacteriales				0.01735	0.91829	0	0	0	0	0.33714	0.05581	0	0	0	0	0	0	0	0	0	0	0	0	0	0	0	0	0	1.93421	0	0	1.07163	0	0	0	0	0	0	0	0	0	0	1.88105	0	0	0	0	0.28522	0
k__Bacteria|p__Proteobacteria|c__Gammaproteobacteria|o__Cardiobacteriales|f__Cardiobacteriaceae	Gram-negative	facultative anaerobic	oral	0.01735	0.91829	0	0	0	0	0.33714	0.05581	0	0	0	0	0	0	0	0	0	0	0	0	0	0	0	0	0	1.93421	0	0	1.07163	0	0	0	0	0	0	0	0	0	0	1.88105	0	0	0	0	0.28522	0
k__Bacteria|p__Proteobacteria|c__Gammaproteobacteria|o__Cardiobacteriales|f__Cardiobacteriaceae|g__Cardiobacteriaceae_unclassified	Gram-negative	facultative anaerobic	oral	0.01735	0.57476	0	0	0	0	0.33714	0.05581	0	0	0	0	0	0	0	0	0	0	0	0	0	0	0	0	0	0.34045	0	0	0.19319	0	0	0	0	0	0	0	0	0	0	0.59199	0	0	0	0	0.28522	0
k__Bacteria|p__Proteobacteria|c__Gammaproteobacteria|o__Cardiobacteriales|f__Cardiobacteriaceae|g__Cardiobacterium	Gram-negative	facultative anaerobic	oral	0	0.34353	0	0	0	0	0	0	0	0	0	0	0	0	0	0	0	0	0	0	0	0	0	0	0	1.59376	0	0	0.87845	0	0	0	0	0	0	0	0	0	0	1.28906	0	0	0	0	0	0
k__Bacteria|p__Proteobacteria|c__Gammaproteobacteria|o__Cardiobacteriales|f__Cardiobacteriaceae|g__Cardiobacterium|s__Cardiobacterium_hominis	Gram-negative	facultative anaerobic	oral	0	0.10866	0	0	0	0	0	0	0	0	0	0	0	0	0	0	0	0	0	0	0	0	0	0	0	0.05919	0	0	0	0	0	0	0	0	0	0	0	0	0	0.52977	0	0	0	0	0	0
k__Bacteria|p__Proteobacteria|c__Gammaproteobacteria|o__Cardiobacteriales|f__Cardiobacteriaceae|g__Cardiobacterium|s__Cardiobacterium_hominis|t__GCF_000160655	Gram-negative	facultative anaerobic	oral	0	0.10866	0	0	0	0	0	0	0	0	0	0	0	0	0	0	0	0	0	0	0	0	0	0	0	0.05919	0	0	0	0	0	0	0	0	0	0	0	0	0	0.52977	0	0	0	0	0	0
k__Bacteria|p__Proteobacteria|c__Gammaproteobacteria|o__Cardiobacteriales|f__Cardiobacteriaceae|g__Cardiobacterium|s__Cardiobacterium_valvarum	Gram-negative	facultative anaerobic	oral	0	0.23486	0	0	0	0	0	0	0	0	0	0	0	0	0	0	0	0	0	0	0	0	0	0	0	1.53457	0	0	0.87845	0	0	0	0	0	0	0	0	0	0	0.75929	0	0	0	0	0	0
k__Bacteria|p__Proteobacteria|c__Gammaproteobacteria|o__Cardiobacteriales|f__Cardiobacteriaceae|g__Cardiobacterium|s__Cardiobacterium_valvarum|t__GCF_000239355	Gram-negative	facultative anaerobic	oral	0	0.23486	0	0	0	0	0	0	0	0	0	0	0	0	0	0	0	0	0	0	0	0	0	0	0	1.53457	0	0	0.87845	0	0	0	0	0	0	0	0	0	0	0.75929	0	0	0	0	0	0
k__Bacteria|p__Proteobacteria|c__Gammaproteobacteria|o__Chromatiales				1.32862	0	0	0	0	0	0	0	0	0	0	3.05176	0	2.41045	0	0	0	8.93273	0	0	0	0	0	0	1.80244	0	0	0	0	0	0	0	0	0	0	0	0	0	0	0	0	0	3.41672	0	0.97096	0
k__Bacteria|p__Proteobacteria|c__Gammaproteobacteria|o__Chromatiales|f__Chromatiaceae	Gram-negative	anaerobic	sea water	0	0	0	0	0	0	0	0	0	0	0	0	0	0	0	0	0	0	0	0	0	0	0	0	0	0	0	0	0	0	0	0	0	0	0	0	0	0	0	0	0	0	0	0	0	0
k__Bacteria|p__Proteobacteria|c__Gammaproteobacteria|o__Chromatiales|f__Chromatiaceae|g__Rheinheimera	Gram-negative	anaerobic	sea water	0	0	0	0	0	0	0	0	0	0	0	0	0	0	0	0	0	0	0	0	0	0	0	0	0	0	0	0	0	0	0	0	0	0	0	0	0	0	0	0	0	0	0	0	0	0
k__Bacteria|p__Proteobacteria|c__Gammaproteobacteria|o__Chromatiales|f__Chromatiaceae|g__Rheinheimera|s__Rheinheimera_unclassified	Gram-negative	anaerobic	sea water	0	0	0	0	0	0	0	0	0	0	0	0	0	0	0	0	0	0	0	0	0	0	0	0	0	0	0	0	0	0	0	0	0	0	0	0	0	0	0	0	0	0	0	0	0	0
k__Bacteria|p__Proteobacteria|c__Gammaproteobacteria|o__Chromatiales|f__Ectothiorhodospiraceae	Gram-negative	anaerobic	sea water	1.32862	0	0	0	0	0	0	0	0	0	0	3.05176	0	2.41045	0	0	0	8.93273	0	0	0	0	0	0	1.80244	0	0	0	0	0	0	0	0	0	0	0	0	0	0	0	0	0	3.41672	0	0.97096	0
k__Bacteria|p__Proteobacteria|c__Gammaproteobacteria|o__Chromatiales|f__Ectothiorhodospiraceae|g__Spiribacter	Gram-negative	anaerobic	sea water	1.32862	0	0	0	0	0	0	0	0	0	0	3.05176	0	2.41045	0	0	0	8.93273	0	0	0	0	0	0	1.80244	0	0	0	0	0	0	0	0	0	0	0	0	0	0	0	0	0	3.41672	0	0.97096	0
k__Bacteria|p__Proteobacteria|c__Gammaproteobacteria|o__Chromatiales|f__Ectothiorhodospiraceae|g__Spiribacter|s__Spiribacter_unclassified	Gram-negative	anaerobic	sea water	1.32862	0	0	0	0	0	0	0	0	0	0	3.05176	0	2.41045	0	0	0	8.93273	0	0	0	0	0	0	1.80244	0	0	0	0	0	0	0	0	0	0	0	0	0	0	0	0	0	3.41672	0	0.97096	0
k__Bacteria|p__Proteobacteria|c__Gammaproteobacteria|o__Chromatiales|f__Ectothiorhodospiraceae|g__Thioalkalivibrio	Gram-negative	anaerobic	sea water	0	0	0	0	0	0	0	0	0	0	0	0	0	0	0	0	0	0	0	0	0	0	0	0	0	0	0	0	0	0	0	0	0	0	0	0	0	0	0	0	0	0	0	0	0	0
k__Bacteria|p__Proteobacteria|c__Gammaproteobacteria|o__Chromatiales|f__Ectothiorhodospiraceae|g__Thioalkalivibrio|s__Thioalkalivibrio_unclassified	Gram-negative	anaerobic	sea water	0	0	0	0	0	0	0	0	0	0	0	0	0	0	0	0	0	0	0	0	0	0	0	0	0	0	0	0	0	0	0	0	0	0	0	0	0	0	0	0	0	0	0	0	0	0
k__Bacteria|p__Proteobacteria|c__Gammaproteobacteria|o__Enterobacteriales				0	0.49824	0	0	0	0	0	0	0	0	0	0	0	0	0	0	0	0	0	0	0	0	0	0	0.75662	0	0	0	0	0	0.812	0	0	0.72751	0	0	0	0	0	0	0	0	0	0	0	0
k__Bacteria|p__Proteobacteria|c__Gammaproteobacteria|o__Enterobacteriales|f__Enterobacteriaceae	Gram-negative	facultative anaerobic	human	0	0.49824	0	0	0	0	0	0	0	0	0	0	0	0	0	0	0	0	0	0	0	0	0	0	0.75662	0	0	0	0	0	0.812	0	0	0.72751	0	0	0	0	0	0	0	0	0	0	0	0
k__Bacteria|p__Proteobacteria|c__Gammaproteobacteria|o__Enterobacteriales|f__Enterobacteriaceae|g__Citrobacter	Gram-negative	facultative anaerobic	soil/water	0	0	0	0	0	0	0	0	0	0	0	0	0	0	0	0	0	0	0	0	0	0	0	0	0	0	0	0	0	0	0	0	0	0	0	0	0	0	0	0	0	0	0	0	0	0
k__Bacteria|p__Proteobacteria|c__Gammaproteobacteria|o__Enterobacteriales|f__Enterobacteriaceae|g__Citrobacter|s__Citrobacter_freundii	Gram-negative	facultative anaerobic	soil/water	0	0	0	0	0	0	0	0	0	0	0	0	0	0	0	0	0	0	0	0	0	0	0	0	0	0	0	0	0	0	0	0	0	0	0	0	0	0	0	0	0	0	0	0	0	0
k__Bacteria|p__Proteobacteria|c__Gammaproteobacteria|o__Enterobacteriales|f__Enterobacteriaceae|g__Citrobacter|s__Citrobacter_freundii|t__Citrobacter_freundii_unclassified	Gram-negative	facultative anaerobic	soil/water	0	0	0	0	0	0	0	0	0	0	0	0	0	0	0	0	0	0	0	0	0	0	0	0	0	0	0	0	0	0	0	0	0	0	0	0	0	0	0	0	0	0	0	0	0	0
k__Bacteria|p__Proteobacteria|c__Gammaproteobacteria|o__Enterobacteriales|f__Enterobacteriaceae|g__Citrobacter|s__Citrobacter_unclassified	Gram-negative	facultative anaerobic	soil/water	0	0	0	0	0	0	0	0	0	0	0	0	0	0	0	0	0	0	0	0	0	0	0	0	0	0	0	0	0	0	0	0	0	0	0	0	0	0	0	0	0	0	0	0	0	0
k__Bacteria|p__Proteobacteria|c__Gammaproteobacteria|o__Enterobacteriales|f__Enterobacteriaceae|g__Escherichia	Gram-negative	facultative anaerobic	human	0	0.49824	0	0	0	0	0	0	0	0	0	0	0	0	0	0	0	0	0	0	0	0	0	0	0.75662	0	0	0	0	0	0.812	0	0	0	0	0	0	0	0	0	0	0	0	0	0	0
k__Bacteria|p__Proteobacteria|c__Gammaproteobacteria|o__Enterobacteriales|f__Enterobacteriaceae|g__Escherichia|s__Escherichia_coli	Gram-negative	facultative anaerobic	human	0	0	0	0	0	0	0	0	0	0	0	0	0	0	0	0	0	0	0	0	0	0	0	0	0	0	0	0	0	0	0.24316	0	0	0	0	0	0	0	0	0	0	0	0	0	0	0
k__Bacteria|p__Proteobacteria|c__Gammaproteobacteria|o__Enterobacteriales|f__Enterobacteriaceae|g__Escherichia|s__Escherichia_coli|t__Escherichia_coli_unclassified	Gram-negative	facultative anaerobic	human	0	0	0	0	0	0	0	0	0	0	0	0	0	0	0	0	0	0	0	0	0	0	0	0	0	0	0	0	0	0	0.24316	0	0	0	0	0	0	0	0	0	0	0	0	0	0	0
k__Bacteria|p__Proteobacteria|c__Gammaproteobacteria|o__Enterobacteriales|f__Enterobacteriaceae|g__Escherichia|s__Escherichia_unclassified	Gram-negative	facultative anaerobic	human	0	0.49824	0	0	0	0	0	0	0	0	0	0	0	0	0	0	0	0	0	0	0	0	0	0	0.75662	0	0	0	0	0	0.56885	0	0	0	0	0	0	0	0	0	0	0	0	0	0	0
k__Bacteria|p__Proteobacteria|c__Gammaproteobacteria|o__Enterobacteriales|f__Enterobacteriaceae|g__Proteus	Gram-negative	facultative anaerobic	soil/water/human/animal	0	0	0	0	0	0	0	0	0	0	0	0	0	0	0	0	0	0	0	0	0	0	0	0	0	0	0	0	0	0	0	0	0	0.72751	0	0	0	0	0	0	0	0	0	0	0	0
k__Bacteria|p__Proteobacteria|c__Gammaproteobacteria|o__Enterobacteriales|f__Enterobacteriaceae|g__Proteus|s__Proteus_unclassified	Gram-negative	facultative anaerobic	soil/water/human/animal	0	0	0	0	0	0	0	0	0	0	0	0	0	0	0	0	0	0	0	0	0	0	0	0	0	0	0	0	0	0	0	0	0	0.72751	0	0	0	0	0	0	0	0	0	0	0	0
k__Bacteria|p__Proteobacteria|c__Gammaproteobacteria|o__Enterobacteriales|f__Enterobacteriaceae|g__Yersinia	Gram-negative	facultative anaerobic	human	0	0	0	0	0	0	0	0	0	0	0	0	0	0	0	0	0	0	0	0	0	0	0	0	0	0	0	0	0	0	0	0	0	0	0	0	0	0	0	0	0	0	0	0	0	0
k__Bacteria|p__Proteobacteria|c__Gammaproteobacteria|o__Enterobacteriales|f__Enterobacteriaceae|g__Yersinia|s__Yersinia_intermedia	Gram-negative	facultative anaerobic	human	0	0	0	0	0	0	0	0	0	0	0	0	0	0	0	0	0	0	0	0	0	0	0	0	0	0	0	0	0	0	0	0	0	0	0	0	0	0	0	0	0	0	0	0	0	0
k__Bacteria|p__Proteobacteria|c__Gammaproteobacteria|o__Enterobacteriales|f__Enterobacteriaceae|g__Yersinia|s__Yersinia_intermedia|t__GCF_000168035	Gram-negative	facultative anaerobic	human	0	0	0	0	0	0	0	0	0	0	0	0	0	0	0	0	0	0	0	0	0	0	0	0	0	0	0	0	0	0	0	0	0	0	0	0	0	0	0	0	0	0	0	0	0	0
k__Bacteria|p__Proteobacteria|c__Gammaproteobacteria|o__Oceanospirillales				0.98069	0	0	0	0	0	0	0	0	0	0	0	0	7.11688	0	0	0	0	0	0	0	0	0	0	0	0	0	0	0	0	0	2.43141	0	0	0	0	0	0	0	0	0	0	0	0	0.11494	0
k__Bacteria|p__Proteobacteria|c__Gammaproteobacteria|o__Oceanospirillales|f__Alcanivoracaceae	Gram-negative	aerobic	soil/water	0	0	0	0	0	0	0	0	0	0	0	0	0	0	0	0	0	0	0	0	0	0	0	0	0	0	0	0	0	0	0	0	0	0	0	0	0	0	0	0	0	0	0	0	0.11494	0
k__Bacteria|p__Proteobacteria|c__Gammaproteobacteria|o__Oceanospirillales|f__Alcanivoracaceae|g__Alcanivorax	Gram-negative	aerobic	soil/water	0	0	0	0	0	0	0	0	0	0	0	0	0	0	0	0	0	0	0	0	0	0	0	0	0	0	0	0	0	0	0	0	0	0	0	0	0	0	0	0	0	0	0	0	0.11494	0
k__Bacteria|p__Proteobacteria|c__Gammaproteobacteria|o__Oceanospirillales|f__Alcanivoracaceae|g__Alcanivorax|s__Alcanivorax_unclassified	Gram-negative	aerobic	soil/water	0	0	0	0	0	0	0	0	0	0	0	0	0	0	0	0	0	0	0	0	0	0	0	0	0	0	0	0	0	0	0	0	0	0	0	0	0	0	0	0	0	0	0	0	0.11494	0
k__Bacteria|p__Proteobacteria|c__Gammaproteobacteria|o__Oceanospirillales|f__Halomonadaceae	Gram-negative	aerobic	soil/water	0.98069	0	0	0	0	0	0	0	0	0	0	0	0	7.11688	0	0	0	0	0	0	0	0	0	0	0	0	0	0	0	0	0	2.43141	0	0	0	0	0	0	0	0	0	0	0	0	0	0
k__Bacteria|p__Proteobacteria|c__Gammaproteobacteria|o__Oceanospirillales|f__Halomonadaceae|g__Halomonas	Gram-negative	aerobic	soil/water	0.98069	0	0	0	0	0	0	0	0	0	0	0	0	7.11688	0	0	0	0	0	0	0	0	0	0	0	0	0	0	0	0	0	2.43141	0	0	0	0	0	0	0	0	0	0	0	0	0	0
k__Bacteria|p__Proteobacteria|c__Gammaproteobacteria|o__Oceanospirillales|f__Halomonadaceae|g__Halomonas|s__Halomonas_unclassified	Gram-negative	aerobic	soil/water	0.98069	0	0	0	0	0	0	0	0	0	0	0	0	7.11688	0	0	0	0	0	0	0	0	0	0	0	0	0	0	0	0	0	2.43141	0	0	0	0	0	0	0	0	0	0	0	0	0	0
k__Bacteria|p__Proteobacteria|c__Gammaproteobacteria|o__Pasteurellales				0	0	0	0	0	0	1.45305	8.05938	0	0	0	0	0	0	0	0	0	0	0	0	0	0	0	0	0	0.29751	0	0	0	0	0	0	0	0	0	0	0	0	0	1.75592	0	0	0	0	0	0
k__Bacteria|p__Proteobacteria|c__Gammaproteobacteria|o__Pasteurellales|f__Pasteurellaceae	Gram-negative	facultative anaerobic	oral	0	0	0	0	0	0	1.45305	8.05938	0	0	0	0	0	0	0	0	0	0	0	0	0	0	0	0	0	0.29751	0	0	0	0	0	0	0	0	0	0	0	0	0	1.75592	0	0	0	0	0	0
k__Bacteria|p__Proteobacteria|c__Gammaproteobacteria|o__Pasteurellales|f__Pasteurellaceae|g__Aggregatibacter	Gram-negative	facultative anaerobic	oral	0	0	0	0	0	0	1.45305	0.43174	0	0	0	0	0	0	0	0	0	0	0	0	0	0	0	0	0	0.29751	0	0	0	0	0	0	0	0	0	0	0	0	0	1.75592	0	0	0	0	0	0
k__Bacteria|p__Proteobacteria|c__Gammaproteobacteria|o__Pasteurellales|f__Pasteurellaceae|g__Aggregatibacter|s__Aggregatibacter_actinomycetemcomitans	Gram-negative	facultative anaerobic	oral	0	0	0	0	0	0	0	0	0	0	0	0	0	0	0	0	0	0	0	0	0	0	0	0	0	0	0	0	0	0	0	0	0	0	0	0	0	0	0	0.14355	0	0	0	0	0	0
k__Bacteria|p__Proteobacteria|c__Gammaproteobacteria|o__Pasteurellales|f__Pasteurellaceae|g__Aggregatibacter|s__Aggregatibacter_actinomycetemcomitans|t__Aggregatibacter_actinomycetemcomitans_unclassified	Gram-negative	facultative anaerobic	oral	0	0	0	0	0	0	0	0	0	0	0	0	0	0	0	0	0	0	0	0	0	0	0	0	0	0	0	0	0	0	0	0	0	0	0	0	0	0	0	0.14355	0	0	0	0	0	0
k__Bacteria|p__Proteobacteria|c__Gammaproteobacteria|o__Pasteurellales|f__Pasteurellaceae|g__Aggregatibacter|s__Aggregatibacter_aphrophilus	Gram-negative	facultative anaerobic	oral	0	0	0	0	0	0	0.93132	0.43174	0	0	0	0	0	0	0	0	0	0	0	0	0	0	0	0	0	0.29751	0	0	0	0	0	0	0	0	0	0	0	0	0	1.34737	0	0	0	0	0	0
k__Bacteria|p__Proteobacteria|c__Gammaproteobacteria|o__Pasteurellales|f__Pasteurellaceae|g__Aggregatibacter|s__Aggregatibacter_aphrophilus|t__Aggregatibacter_aphrophilus_unclassified	Gram-negative	facultative anaerobic	oral	0	0	0	0	0	0	0.93132	0.43174	0	0	0	0	0	0	0	0	0	0	0	0	0	0	0	0	0	0.29751	0	0	0	0	0	0	0	0	0	0	0	0	0	1.34737	0	0	0	0	0	0
k__Bacteria|p__Proteobacteria|c__Gammaproteobacteria|o__Pasteurellales|f__Pasteurellaceae|g__Aggregatibacter|s__Aggregatibacter_segnis	Gram-negative	facultative anaerobic	oral	0	0	0	0	0	0	0	0	0	0	0	0	0	0	0	0	0	0	0	0	0	0	0	0	0	0	0	0	0	0	0	0	0	0	0	0	0	0	0	0.00673	0	0	0	0	0	0
k__Bacteria|p__Proteobacteria|c__Gammaproteobacteria|o__Pasteurellales|f__Pasteurellaceae|g__Aggregatibacter|s__Aggregatibacter_segnis|t__GCF_000185305	Gram-negative	facultative anaerobic	oral	0	0	0	0	0	0	0	0	0	0	0	0	0	0	0	0	0	0	0	0	0	0	0	0	0	0	0	0	0	0	0	0	0	0	0	0	0	0	0	0.00673	0	0	0	0	0	0
k__Bacteria|p__Proteobacteria|c__Gammaproteobacteria|o__Pasteurellales|f__Pasteurellaceae|g__Aggregatibacter|s__Aggregatibacter_unclassified	Gram-negative	facultative anaerobic	oral	0	0	0	0	0	0	0.52174	0	0	0	0	0	0	0	0	0	0	0	0	0	0	0	0	0	0	0	0	0	0	0	0	0	0	0	0	0	0	0	0	0.25827	0	0	0	0	0	0
k__Bacteria|p__Proteobacteria|c__Gammaproteobacteria|o__Pasteurellales|f__Pasteurellaceae|g__Haemophilus	Gram-negative	facultative anaerobic	oral	0	0	0	0	0	0	0	7.62764	0	0	0	0	0	0	0	0	0	0	0	0	0	0	0	0	0	0	0	0	0	0	0	0	0	0	0	0	0	0	0	0	0	0	0	0	0	0
k__Bacteria|p__Proteobacteria|c__Gammaproteobacteria|o__Pasteurellales|f__Pasteurellaceae|g__Haemophilus|s__Haemophilus_haemolyticus	Gram-negative	facultative anaerobic	oral	0	0	0	0	0	0	0	0	0	0	0	0	0	0	0	0	0	0	0	0	0	0	0	0	0	0	0	0	0	0	0	0	0	0	0	0	0	0	0	0	0	0	0	0	0	0
k__Bacteria|p__Proteobacteria|c__Gammaproteobacteria|o__Pasteurellales|f__Pasteurellaceae|g__Haemophilus|s__Haemophilus_haemolyticus|t__GCF_000262285	Gram-negative	facultative anaerobic	oral	0	0	0	0	0	0	0	0	0	0	0	0	0	0	0	0	0	0	0	0	0	0	0	0	0	0	0	0	0	0	0	0	0	0	0	0	0	0	0	0	0	0	0	0	0	0
k__Bacteria|p__Proteobacteria|c__Gammaproteobacteria|o__Pasteurellales|f__Pasteurellaceae|g__Haemophilus|s__Haemophilus_parainfluenzae	Gram-negative	facultative anaerobic	oral	0	0	0	0	0	0	0	7.62764	0	0	0	0	0	0	0	0	0	0	0	0	0	0	0	0	0	0	0	0	0	0	0	0	0	0	0	0	0	0	0	0	0	0	0	0	0	0
k__Bacteria|p__Proteobacteria|c__Gammaproteobacteria|o__Pasteurellales|f__Pasteurellaceae|g__Haemophilus|s__Haemophilus_parainfluenzae|t__Haemophilus_parainfluenzae_unclassified	Gram-negative	facultative anaerobic	oral	0	0	0	0	0	0	0	7.62764	0	0	0	0	0	0	0	0	0	0	0	0	0	0	0	0	0	0	0	0	0	0	0	0	0	0	0	0	0	0	0	0	0	0	0	0	0	0
k__Bacteria|p__Proteobacteria|c__Gammaproteobacteria|o__Pseudomonadales				1.00168	0	0	11.6436	0	0	0	0	0	0	0	0	26.1946	3.63459	0	0	7.80038	0	64.0932	0	0	0	0	14.5779	0	0	0	0	0	0	0	2.48344	0	0	0	0	0	24.3295	0	0.25091	0	0	0	0	0	0
k__Bacteria|p__Proteobacteria|c__Gammaproteobacteria|o__Pseudomonadales|f__Moraxellaceae	Gram-negative	aerobic	soil/water	0	0	0	0	0	0	0	0	0	0	0	0	0	0	0	0	0	0	0	0	0	0	0	0	0	0	0	0	0	0	0	0	0	0	0	0	0	0	0	0	0	0	0	0	0	0
k__Bacteria|p__Proteobacteria|c__Gammaproteobacteria|o__Pseudomonadales|f__Moraxellaceae|g__Acinetobacter	Gram-negative	aerobic	soil/water	0	0	0	0	0	0	0	0	0	0	0	0	0	0	0	0	0	0	0	0	0	0	0	0	0	0	0	0	0	0	0	0	0	0	0	0	0	0	0	0	0	0	0	0	0	0
k__Bacteria|p__Proteobacteria|c__Gammaproteobacteria|o__Pseudomonadales|f__Moraxellaceae|g__Acinetobacter|s__Acinetobacter_bouvetii	Gram-negative	aerobic	soil/water	0	0	0	0	0	0	0	0	0	0	0	0	0	0	0	0	0	0	0	0	0	0	0	0	0	0	0	0	0	0	0	0	0	0	0	0	0	0	0	0	0	0	0	0	0	0
k__Bacteria|p__Proteobacteria|c__Gammaproteobacteria|o__Pseudomonadales|f__Moraxellaceae|g__Acinetobacter|s__Acinetobacter_bouvetii|t__Acinetobacter_bouvetii_unclassified	Gram-negative	aerobic	soil/water	0	0	0	0	0	0	0	0	0	0	0	0	0	0	0	0	0	0	0	0	0	0	0	0	0	0	0	0	0	0	0	0	0	0	0	0	0	0	0	0	0	0	0	0	0	0
k__Bacteria|p__Proteobacteria|c__Gammaproteobacteria|o__Pseudomonadales|f__Moraxellaceae|g__Acinetobacter|s__Acinetobacter_johnsonii	Gram-negative	aerobic	soil/water	0	0	0	0	0	0	0	0	0	0	0	0	0	0	0	0	0	0	0	0	0	0	0	0	0	0	0	0	0	0	0	0	0	0	0	0	0	0	0	0	0	0	0	0	0	0
k__Bacteria|p__Proteobacteria|c__Gammaproteobacteria|o__Pseudomonadales|f__Moraxellaceae|g__Acinetobacter|s__Acinetobacter_johnsonii|t__Acinetobacter_johnsonii_unclassified	Gram-negative	aerobic	soil/water	0	0	0	0	0	0	0	0	0	0	0	0	0	0	0	0	0	0	0	0	0	0	0	0	0	0	0	0	0	0	0	0	0	0	0	0	0	0	0	0	0	0	0	0	0	0
k__Bacteria|p__Proteobacteria|c__Gammaproteobacteria|o__Pseudomonadales|f__Moraxellaceae|g__Acinetobacter|s__Acinetobacter_unclassified				0	0	0	0	0	0	0	0	0	0	0	0	0	0	0	0	0	0	0	0	0	0	0	0	0	0	0	0	0	0	0	0	0	0	0	0	0	0	0	0	0	0	0	0	0	0
k__Bacteria|p__Proteobacteria|c__Gammaproteobacteria|o__Pseudomonadales|f__Pseudomonadaceae	Gram-negative	aerobic	soil/water	1.00168	0	0	11.6436	0	0	0	0	0	0	0	0	26.1946	3.63459	0	0	7.80038	0	64.0932	0	0	0	0	14.5779	0	0	0	0	0	0	0	2.48344	0	0	0	0	0	24.3295	0	0.25091	0	0	0	0	0	0
k__Bacteria|p__Proteobacteria|c__Gammaproteobacteria|o__Pseudomonadales|f__Pseudomonadaceae|g__Cellvibrio	Gram-negative	aerobic	soil/water	0	0	0	0	0	0	0	0	0	0	0	0	0	0	0	0	0	0	0	0	0	0	0	0	0	0	0	0	0	0	0	0	0	0	0	0	0	0	0	0	0	0	0	0	0	0
k__Bacteria|p__Proteobacteria|c__Gammaproteobacteria|o__Pseudomonadales|f__Pseudomonadaceae|g__Cellvibrio|s__Cellvibrio_unclassified	Gram-negative	aerobic	soil/water	0	0	0	0	0	0	0	0	0	0	0	0	0	0	0	0	0	0	0	0	0	0	0	0	0	0	0	0	0	0	0	0	0	0	0	0	0	0	0	0	0	0	0	0	0	0
k__Bacteria|p__Proteobacteria|c__Gammaproteobacteria|o__Pseudomonadales|f__Pseudomonadaceae|g__Pseudomonas	Gram-negative	aerobic	soil/water	1.00168	0	0	11.6436	0	0	0	0	0	0	0	0	26.1946	3.63459	0	0	7.80038	0	64.0932	0	0	0	0	14.5779	0	0	0	0	0	0	0	2.48344	0	0	0	0	0	24.3295	0	0.25091	0	0	0	0	0	0
k__Bacteria|p__Proteobacteria|c__Gammaproteobacteria|o__Pseudomonadales|f__Pseudomonadaceae|g__Pseudomonas|s__Pseudomonas_aeruginosa	Gram-negative	aerobic	soil/water	0	0	0	0	0	0	0	0	0	0	0	0	0	0	0	0	0	0	0	0	0	0	0	0	0	0	0	0	0	0	0	0	0	0	0	0	0	0	0	0	0	0	0	0	0	0
k__Bacteria|p__Proteobacteria|c__Gammaproteobacteria|o__Pseudomonadales|f__Pseudomonadaceae|g__Pseudomonas|s__Pseudomonas_aeruginosa|t__Pseudomonas_aeruginosa_unclassified	Gram-negative	aerobic	soil/water	0	0	0	0	0	0	0	0	0	0	0	0	0	0	0	0	0	0	0	0	0	0	0	0	0	0	0	0	0	0	0	0	0	0	0	0	0	0	0	0	0	0	0	0	0	0
k__Bacteria|p__Proteobacteria|c__Gammaproteobacteria|o__Pseudomonadales|f__Pseudomonadaceae|g__Pseudomonas|s__Pseudomonas_alcaligenes	Gram-negative	aerobic	soil/water	0	0	0	0	0	0	0	0	0	0	0	0	0	0	0	0	0	0	0	0	0	0	0	0	0	0	0	0	0	0	0	0	0	0	0	0	0	0	0	0	0	0	0	0	0	0
k__Bacteria|p__Proteobacteria|c__Gammaproteobacteria|o__Pseudomonadales|f__Pseudomonadaceae|g__Pseudomonas|s__Pseudomonas_alcaligenes|t__Pseudomonas_alcaligenes_unclassified	Gram-negative	aerobic	soil/water	0	0	0	0	0	0	0	0	0	0	0	0	0	0	0	0	0	0	0	0	0	0	0	0	0	0	0	0	0	0	0	0	0	0	0	0	0	0	0	0	0	0	0	0	0	0
k__Bacteria|p__Proteobacteria|c__Gammaproteobacteria|o__Pseudomonadales|f__Pseudomonadaceae|g__Pseudomonas|s__Pseudomonas_alcaliphila	Gram-negative	aerobic	soil/water	0	0	0	0	0	0	0	0	0	0	0	0	0	0	0	0	0	0	0	0	0	0	0	0	0	0	0	0	0	0	0	0	0	0	0	0	0	0	0	0	0	0	0	0	0	0
k__Bacteria|p__Proteobacteria|c__Gammaproteobacteria|o__Pseudomonadales|f__Pseudomonadaceae|g__Pseudomonas|s__Pseudomonas_alcaliphila|t__GCF_000319815	Gram-negative	aerobic	soil/water	0	0	0	0	0	0	0	0	0	0	0	0	0	0	0	0	0	0	0	0	0	0	0	0	0	0	0	0	0	0	0	0	0	0	0	0	0	0	0	0	0	0	0	0	0	0
k__Bacteria|p__Proteobacteria|c__Gammaproteobacteria|o__Pseudomonadales|f__Pseudomonadaceae|g__Pseudomonas|s__Pseudomonas_brassicacearum	Gram-negative	aerobic	soil/water	0	0	0	0	0	0	0	0	0	0	0	0	0	0	0	0	0	0	0	0	0	0	0	0	0	0	0	0	0	0	0	0	0	0	0	0	0	0	0	0	0	0	0	0	0	0
k__Bacteria|p__Proteobacteria|c__Gammaproteobacteria|o__Pseudomonadales|f__Pseudomonadaceae|g__Pseudomonas|s__Pseudomonas_brassicacearum|t__GCF_000194805	Gram-negative	aerobic	soil/water	0	0	0	0	0	0	0	0	0	0	0	0	0	0	0	0	0	0	0	0	0	0	0	0	0	0	0	0	0	0	0	0	0	0	0	0	0	0	0	0	0	0	0	0	0	0
k__Bacteria|p__Proteobacteria|c__Gammaproteobacteria|o__Pseudomonadales|f__Pseudomonadaceae|g__Pseudomonas|s__Pseudomonas_caeni	Gram-negative	aerobic	soil/water	0	0	0	0	0	0	0	0	0	0	0	0	0	0	0	0	0	0	0	0	0	0	0	0	0	0	0	0	0	0	0	0	0	0	0	0	0	0	0	0	0	0	0	0	0	0
k__Bacteria|p__Proteobacteria|c__Gammaproteobacteria|o__Pseudomonadales|f__Pseudomonadaceae|g__Pseudomonas|s__Pseudomonas_caeni|t__GCF_000421765	Gram-negative	aerobic	soil/water	0	0	0	0	0	0	0	0	0	0	0	0	0	0	0	0	0	0	0	0	0	0	0	0	0	0	0	0	0	0	0	0	0	0	0	0	0	0	0	0	0	0	0	0	0	0
k__Bacteria|p__Proteobacteria|c__Gammaproteobacteria|o__Pseudomonadales|f__Pseudomonadaceae|g__Pseudomonas|s__Pseudomonas_mandelii	Gram-negative	aerobic	soil/water	0	0	0	0	0	0	0	0	0	0	0	0	0	0	0	0	0	0	0	0	0	0	0	0	0	0	0	0	0	0	0	0	0	0	0	0	0	0	0	0	0	0	0	0	0	0
k__Bacteria|p__Proteobacteria|c__Gammaproteobacteria|o__Pseudomonadales|f__Pseudomonadaceae|g__Pseudomonas|s__Pseudomonas_mandelii|t__Pseudomonas_mandelii_unclassified	Gram-negative	aerobic	soil/water	0	0	0	0	0	0	0	0	0	0	0	0	0	0	0	0	0	0	0	0	0	0	0	0	0	0	0	0	0	0	0	0	0	0	0	0	0	0	0	0	0	0	0	0	0	0
k__Bacteria|p__Proteobacteria|c__Gammaproteobacteria|o__Pseudomonadales|f__Pseudomonadaceae|g__Pseudomonas|s__Pseudomonas_mendocina	Gram-negative	aerobic	soil/water	0	0	0	0	0	0	0	0	0	0	0	0	0	0	0	0	0	0	0	0	0	0	0	0	0	0	0	0	0	0	0	0	0	0	0	0	0	0	0	0	0	0	0	0	0	0
k__Bacteria|p__Proteobacteria|c__Gammaproteobacteria|o__Pseudomonadales|f__Pseudomonadaceae|g__Pseudomonas|s__Pseudomonas_mendocina|t__Pseudomonas_mendocina_unclassified	Gram-negative	aerobic	soil/water	0	0	0	0	0	0	0	0	0	0	0	0	0	0	0	0	0	0	0	0	0	0	0	0	0	0	0	0	0	0	0	0	0	0	0	0	0	0	0	0	0	0	0	0	0	0
k__Bacteria|p__Proteobacteria|c__Gammaproteobacteria|o__Pseudomonadales|f__Pseudomonadaceae|g__Pseudomonas|s__Pseudomonas_putida	Gram-negative	aerobic	soil/water	0	0	0	0	0	0	0	0	0	0	0	0	0	0	0	0	0	0	0	0	0	0	0	0	0	0	0	0	0	0	0	0	0	0	0	0	0	0	0	0	0	0	0	0	0	0
k__Bacteria|p__Proteobacteria|c__Gammaproteobacteria|o__Pseudomonadales|f__Pseudomonadaceae|g__Pseudomonas|s__Pseudomonas_putida|t__Pseudomonas_putida_unclassified	Gram-negative	aerobic	soil/water	0	0	0	0	0	0	0	0	0	0	0	0	0	0	0	0	0	0	0	0	0	0	0	0	0	0	0	0	0	0	0	0	0	0	0	0	0	0	0	0	0	0	0	0	0	0
k__Bacteria|p__Proteobacteria|c__Gammaproteobacteria|o__Pseudomonadales|f__Pseudomonadaceae|g__Pseudomonas|s__Pseudomonas_stutzeri	Gram-negative	aerobic	soil	0	0	0	0	0	0	0	0	0	0	0	0	0	0	0	0	0	0	0	0	0	0	0	0	0	0	0	0	0	0	0	0	0	0	0	0	0	0	0	0	0	0	0	0	0	0
k__Bacteria|p__Proteobacteria|c__Gammaproteobacteria|o__Pseudomonadales|f__Pseudomonadaceae|g__Pseudomonas|s__Pseudomonas_stutzeri|t__Pseudomonas_stutzeri_unclassified	Gram-negative	aerobic	soil	0	0	0	0	0	0	0	0	0	0	0	0	0	0	0	0	0	0	0	0	0	0	0	0	0	0	0	0	0	0	0	0	0	0	0	0	0	0	0	0	0	0	0	0	0	0
k__Bacteria|p__Proteobacteria|c__Gammaproteobacteria|o__Pseudomonadales|f__Pseudomonadaceae|g__Pseudomonas|s__Pseudomonas_unclassified	Gram-negative	aerobic	soil/water	1.00168	0	0	11.6436	0	0	0	0	0	0	0	0	26.1946	3.63459	0	0	7.80038	0	64.0932	0	0	0	0	14.5779	0	0	0	0	0	0	0	2.48344	0	0	0	0	0	24.3295	0	0.25091	0	0	0	0	0	0
k__Bacteria|p__Proteobacteria|c__Gammaproteobacteria|o__Xanthomonadales				0	0.0166	6.18859	0	40.6642	11.1824	0	0	0	0	0	0.55981	34.0255	4.72114	4.42056	0.77395	0	0.47903	4.62521	10.887	11.1236	0	0	18.8547	1.17676	0.19351	0	2.43333	14.0084	4.70016	0.15075	1.07529	0	1.70048	0	0	0	2.22624	18.5378	0.03454	59.6882	8.11248	2.23068	2.13606	10.6343	1.85224
k__Bacteria|p__Proteobacteria|c__Gammaproteobacteria|o__Xanthomonadales|f__Sinobacteraceae	Gram-negative	aerobic	soil/water	0	0	0	0	18.7228	0	0	0	0	0	0	0	34.0255	4.72114	3.94004	0.77395	0	0	4.62521	10.887	2.92099	0	0	6.31197	1.17676	0	0	2.43333	6.43966	4.35172	0	1.07529	0	1.70048	0	0	0	0	12.8741	0	11.6353	6.98438	2.23068	0.73784	7.60695	1.85224
k__Bacteria|p__Proteobacteria|c__Gammaproteobacteria|o__Xanthomonadales|f__Sinobacteraceae|g__Sinobacteraceae_unclassified	Gram-negative	aerobic	soil/water	0	0	0	0	18.7228	0	0	0	0	0	0	0	34.0255	4.72114	3.94004	0.77395	0	0	4.62521	10.887	2.92099	0	0	6.31197	1.17676	0	0	2.43333	6.43966	4.35172	0	1.07529	0	1.70048	0	0	0	0	12.8741	0	11.6353	6.98438	2.23068	0.73784	7.60695	1.85224
k__Bacteria|p__Proteobacteria|c__Gammaproteobacteria|o__Xanthomonadales|f__Xanthomonadaceae	Gram-negative	aerobic	soil/water	0	0.0166	6.18859	0	21.9414	11.1824	0	0	0	0	0	0.55981	0	0	0.48052	0	0	0.47903	0	0	8.2026	0	0	12.5427	0	0.19351	0	0	7.56876	0.34845	0.15075	0	0	0	0	0	0	2.22624	5.66375	0.03454	48.0528	1.1281	0	1.39822	3.02737	0
k__Bacteria|p__Proteobacteria|c__Gammaproteobacteria|o__Xanthomonadales|f__Xanthomonadaceae|g__Pseudoxanthomonas	Gram-negative	aerobic	soil/water	0	0	0	0	0	0	0	0	0	0	0	0	0	0	0	0	0	0	0	0	0	0	0	0	0	0	0	0	0	0	0	0	0	0	0	0	0	0	0	0	0.03719	0.30053	0	0	0.85331	0
k__Bacteria|p__Proteobacteria|c__Gammaproteobacteria|o__Xanthomonadales|f__Xanthomonadaceae|g__Pseudoxanthomonas|s__Pseudoxanthomonas_unclassified	Gram-negative	aerobic	soil/water	0	0	0	0	0	0	0	0	0	0	0	0	0	0	0	0	0	0	0	0	0	0	0	0	0	0	0	0	0	0	0	0	0	0	0	0	0	0	0	0	0.03719	0.30053	0	0	0.85331	0
k__Bacteria|p__Proteobacteria|c__Gammaproteobacteria|o__Xanthomonadales|f__Xanthomonadaceae|g__Rhodanobacter	Gram-negative	aerobic	soil/water	0	0.0166	6.18859	0	21.9414	11.1824	0	0	0	0	0	0.55981	0	0	0.48052	0	0	0.47903	0	0	8.2026	0	0	12.5427	0	0.19351	0	0	7.56876	0.34845	0.15075	0	0	0	0	0	0	2.22624	5.66375	0.03454	48.0156	0.82758	0	1.39822	2.17406	0
k__Bacteria|p__Proteobacteria|c__Gammaproteobacteria|o__Xanthomonadales|f__Xanthomonadaceae|g__Rhodanobacter|s__Rhodanobacter_unclassified	Gram-negative	aerobic	soil/water	0	0.0166	6.18859	0	21.9414	11.1824	0	0	0	0	0	0.55981	0	0	0.48052	0	0	0.47903	0	0	8.2026	0	0	12.5427	0	0.19351	0	0	7.56876	0.34845	0.15075	0	0	0	0	0	0	2.22624	5.66375	0.03454	48.0156	0.82758	0	1.39822	2.17406	0
k__Bacteria|p__Proteobacteria|c__Gammaproteobacteria|o__Xanthomonadales|f__Xanthomonadaceae|g__Rudaea	Gram-negative	aerobic	soil/water	0	0	0	0	0	0	0	0	0	0	0	0	0	0	0	0	0	0	0	0	0	0	0	0	0	0	0	0	0	0	0	0	0	0	0	0	0	0	0	0	0	0	0	0	0	0
k__Bacteria|p__Proteobacteria|c__Gammaproteobacteria|o__Xanthomonadales|f__Xanthomonadaceae|g__Rudaea|s__Rudaea_cellulosilytica	Gram-negative	aerobic	soil/water	0	0	0	0	0	0	0	0	0	0	0	0	0	0	0	0	0	0	0	0	0	0	0	0	0	0	0	0	0	0	0	0	0	0	0	0	0	0	0	0	0	0	0	0	0	0
k__Bacteria|p__Proteobacteria|c__Gammaproteobacteria|o__Xanthomonadales|f__Xanthomonadaceae|g__Rudaea|s__Rudaea_cellulosilytica|t__GCF_000378125	Gram-negative	aerobic	soil/water	0	0	0	0	0	0	0	0	0	0	0	0	0	0	0	0	0	0	0	0	0	0	0	0	0	0	0	0	0	0	0	0	0	0	0	0	0	0	0	0	0	0	0	0	0	0
k__Bacteria|p__Proteobacteria|c__Gammaproteobacteria|o__Xanthomonadales|f__Xanthomonadaceae|g__Stenotrophomonas	Gram-negative	aerobic	pathogen	0	0	0	0	0	0	0	0	0	0	0	0	0	0	0	0	0	0	0	0	0	0	0	0	0	0	0	0	0	0	0	0	0	0	0	0	0	0	0	0	0	0	0	0	0	0
k__Bacteria|p__Proteobacteria|c__Gammaproteobacteria|o__Xanthomonadales|f__Xanthomonadaceae|g__Stenotrophomonas|s__Stenotrophomonas_maltophilia	Gram-negative	aerobic	pathogen	0	0	0	0	0	0	0	0	0	0	0	0	0	0	0	0	0	0	0	0	0	0	0	0	0	0	0	0	0	0	0	0	0	0	0	0	0	0	0	0	0	0	0	0	0	0
k__Bacteria|p__Proteobacteria|c__Gammaproteobacteria|o__Xanthomonadales|f__Xanthomonadaceae|g__Stenotrophomonas|s__Stenotrophomonas_maltophilia|t__Stenotrophomonas_maltophilia_unclassified	Gram-negative	aerobic	pathogen	0	0	0	0	0	0	0	0	0	0	0	0	0	0	0	0	0	0	0	0	0	0	0	0	0	0	0	0	0	0	0	0	0	0	0	0	0	0	0	0	0	0	0	0	0	0
k__Bacteria|p__Proteobacteria|c__Gammaproteobacteria|o__Xanthomonadales|f__Xanthomonadaceae|g__Stenotrophomonas|s__Stenotrophomonas_unclassified	Gram-negative	aerobic	pathogen	0	0	0	0	0	0	0	0	0	0	0	0	0	0	0	0	0	0	0	0	0	0	0	0	0	0	0	0	0	0	0	0	0	0	0	0	0	0	0	0	0	0	0	0	0	0
k__Bacteria|p__Spirochaetes				2.98152	0.01338	0	0	0	0	1.15986	0	0	0	0	0	0	0	7.3888	0	0	0	0	0	0	0	0	0	0.48656	3.84178	0	0	0.52504	0	9.95861	0	0	0	0	0	0	0	0	1.92811	1.82116	0	0	0	0.35964	0
k__Bacteria|p__Spirochaetes|c__Spirochaetia				2.98152	0.01338	0	0	0	0	1.15986	0	0	0	0	0	0	0	7.3888	0	0	0	0	0	0	0	0	0	0.48656	3.84178	0	0	0.52504	0	9.95861	0	0	0	0	0	0	0	0	1.92811	1.82116	0	0	0	0.35964	0
k__Bacteria|p__Spirochaetes|c__Spirochaetia|o__Spirochaetales				2.98152	0.01338	0	0	0	0	1.15986	0	0	0	0	0	0	0	7.3888	0	0	0	0	0	0	0	0	0	0.48656	3.84178	0	0	0.52504	0	9.95861	0	0	0	0	0	0	0	0	1.92811	1.82116	0	0	0	0.35964	0
k__Bacteria|p__Spirochaetes|c__Spirochaetia|o__Spirochaetales|f__Spirochaetaceae	Gram-negative	anaerobic	oral	2.98152	0.01338	0	0	0	0	1.15986	0	0	0	0	0	0	0	7.3888	0	0	0	0	0	0	0	0	0	0.48656	3.84178	0	0	0.52504	0	9.95861	0	0	0	0	0	0	0	0	1.92811	1.82116	0	0	0	0.35964	0
k__Bacteria|p__Spirochaetes|c__Spirochaetia|o__Spirochaetales|f__Spirochaetaceae|g__Treponema	Gram-negative	anaerobic	oral	2.98152	0.01338	0	0	0	0	1.15986	0	0	0	0	0	0	0	7.3888	0	0	0	0	0	0	0	0	0	0.48656	3.84178	0	0	0.52504	0	9.95861	0	0	0	0	0	0	0	0	1.92811	1.82116	0	0	0	0.35964	0
k__Bacteria|p__Spirochaetes|c__Spirochaetia|o__Spirochaetales|f__Spirochaetaceae|g__Treponema|s__Treponema_denticola	Gram-negative	anaerobic	oral	1.37987	0	0	0	0	0	0	0	0	0	0	0	0	0	3.19222	0	0	0	0	0	0	0	0	0	0.44696	2.04199	0	0	0	0	3.56756	0	0	0	0	0	0	0	0	0.91361	1.5286	0	0	0	0	0
k__Bacteria|p__Spirochaetes|c__Spirochaetia|o__Spirochaetales|f__Spirochaetaceae|g__Treponema|s__Treponema_denticola|t__Treponema_denticola_unclassified	Gram-negative	anaerobic	oral	1.37987	0	0	0	0	0	0	0	0	0	0	0	0	0	3.19222	0	0	0	0	0	0	0	0	0	0.44696	2.04199	0	0	0	0	3.56756	0	0	0	0	0	0	0	0	0.91361	1.5286	0	0	0	0	0
k__Bacteria|p__Spirochaetes|c__Spirochaetia|o__Spirochaetales|f__Spirochaetaceae|g__Treponema|s__Treponema_lecithinolyticum	Gram-negative	anaerobic	oral	0.23072	0	0	0	0	0	0	0	0	0	0	0	0	0	0	0	0	0	0	0	0	0	0	0	0	0	0	0	0	0	0.12538	0	0	0	0	0	0	0	0	0	0	0	0	0	0	0
k__Bacteria|p__Spirochaetes|c__Spirochaetia|o__Spirochaetales|f__Spirochaetaceae|g__Treponema|s__Treponema_lecithinolyticum|t__GCF_000468055	Gram-negative	anaerobic	oral	0.23072	0	0	0	0	0	0	0	0	0	0	0	0	0	0	0	0	0	0	0	0	0	0	0	0	0	0	0	0	0	0.12538	0	0	0	0	0	0	0	0	0	0	0	0	0	0	0
k__Bacteria|p__Spirochaetes|c__Spirochaetia|o__Spirochaetales|f__Spirochaetaceae|g__Treponema|s__Treponema_maltophilum	Gram-negative	facultative anaerobic	oral	0.77722	0	0	0	0	0	0.51388	0	0	0	0	0	0	0	0	0	0	0	0	0	0	0	0	0	0	0.76825	0	0	0	0	1.19507	0	0	0	0	0	0	0	0	0.41067	0	0	0	0	0.35964	0
k__Bacteria|p__Spirochaetes|c__Spirochaetia|o__Spirochaetales|f__Spirochaetaceae|g__Treponema|s__Treponema_maltophilum|t__GCF_000413055	Gram-negative	facultative anaerobic	oral	0.77722	0	0	0	0	0	0.51388	0	0	0	0	0	0	0	0	0	0	0	0	0	0	0	0	0	0	0.76825	0	0	0	0	1.19507	0	0	0	0	0	0	0	0	0.41067	0	0	0	0	0.35964	0
k__Bacteria|p__Spirochaetes|c__Spirochaetia|o__Spirochaetales|f__Spirochaetaceae|g__Treponema|s__Treponema_medium	Gram-negative	anaerobic	oral	0	0	0	0	0	0	0	0	0	0	0	0	0	0	0	0	0	0	0	0	0	0	0	0	0	0	0	0	0	0	0	0	0	0	0	0	0	0	0	0	0	0	0	0	0	0
k__Bacteria|p__Spirochaetes|c__Spirochaetia|o__Spirochaetales|f__Spirochaetaceae|g__Treponema|s__Treponema_medium|t__GCF_000413035	Gram-negative	anaerobic	oral	0	0	0	0	0	0	0	0	0	0	0	0	0	0	0	0	0	0	0	0	0	0	0	0	0	0	0	0	0	0	0	0	0	0	0	0	0	0	0	0	0	0	0	0	0	0
k__Bacteria|p__Spirochaetes|c__Spirochaetia|o__Spirochaetales|f__Spirochaetaceae|g__Treponema|s__Treponema_socranskii	Gram-negative	facultative anaerobic	oral	0.59371	0.01338	0	0	0	0	0.64598	0	0	0	0	0	0	0	4.19658	0	0	0	0	0	0	0	0	0	0.0396	1.03155	0	0	0.52504	0	5.0706	0	0	0	0	0	0	0	0	0.60383	0.29256	0	0	0	0	0
k__Bacteria|p__Spirochaetes|c__Spirochaetia|o__Spirochaetales|f__Spirochaetaceae|g__Treponema|s__Treponema_socranskii|t__Treponema_socranskii_unclassified	Gram-negative	facultative anaerobic	oral	0.59371	0.01338	0	0	0	0	0.64598	0	0	0	0	0	0	0	4.19658	0	0	0	0	0	0	0	0	0	0.0396	1.03155	0	0	0.52504	0	5.0706	0	0	0	0	0	0	0	0	0.60383	0.29256	0	0	0	0	0
k__Bacteria|p__Synergistetes				3.15236	0.22205	0	0	0	0	0	0.35522	0	0	0	0	0	0	13.3004	0	0	0	0	0	0	0	0	0	0.57222	1.99005	0	0	0	0	8.77609	0	0	0	0	0	0	0	0	0.33909	1.08838	0	0	0	0.08364	0
k__Bacteria|p__Synergistetes|c__Synergistia				3.15236	0.22205	0	0	0	0	0	0.35522	0	0	0	0	0	0	13.3004	0	0	0	0	0	0	0	0	0	0.57222	1.99005	0	0	0	0	8.77609	0	0	0	0	0	0	0	0	0.33909	1.08838	0	0	0	0.08364	0
k__Bacteria|p__Synergistetes|c__Synergistia|o__Synergistales				3.15236	0.22205	0	0	0	0	0	0.35522	0	0	0	0	0	0	13.3004	0	0	0	0	0	0	0	0	0	0.57222	1.99005	0	0	0	0	8.77609	0	0	0	0	0	0	0	0	0.33909	1.08838	0	0	0	0.08364	0
k__Bacteria|p__Synergistetes|c__Synergistia|o__Synergistales|f__Synergistaceae	Gram-negative	anaerobic	oral	3.15236	0.22205	0	0	0	0	0	0.35522	0	0	0	0	0	0	13.3004	0	0	0	0	0	0	0	0	0	0.57222	1.99005	0	0	0	0	8.77609	0	0	0	0	0	0	0	0	0.33909	1.08838	0	0	0	0.08364	0
k__Bacteria|p__Synergistetes|c__Synergistia|o__Synergistales|f__Synergistaceae|g__Fretibacterium	Gram-negative	anaerobic	oral	3.15236	0.22205	0	0	0	0	0	0.35522	0	0	0	0	0	0	13.3004	0	0	0	0	0	0	0	0	0	0.57222	1.99005	0	0	0	0	7.80472	0	0	0	0	0	0	0	0	0.33909	1.08838	0	0	0	0.08364	0
k__Bacteria|p__Synergistetes|c__Synergistia|o__Synergistales|f__Synergistaceae|g__Fretibacterium|s__Fretibacterium_fastidiosum	Gram-negative	anaerobic	oral	3.15236	0.22205	0	0	0	0	0	0.35522	0	0	0	0	0	0	13.3004	0	0	0	0	0	0	0	0	0	0.57222	1.99005	0	0	0	0	7.80472	0	0	0	0	0	0	0	0	0.33909	1.08838	0	0	0	0.08364	0
k__Bacteria|p__Synergistetes|c__Synergistia|o__Synergistales|f__Synergistaceae|g__Fretibacterium|s__Fretibacterium_fastidiosum|t__GCF_000210715	Gram-negative	anaerobic	oral	3.15236	0.22205	0	0	0	0	0	0.35522	0	0	0	0	0	0	13.3004	0	0	0	0	0	0	0	0	0	0.57222	1.99005	0	0	0	0	7.80472	0	0	0	0	0	0	0	0	0.33909	1.08838	0	0	0	0.08364	0
k__Bacteria|p__Synergistetes|c__Synergistia|o__Synergistales|f__Synergistaceae|g__Pyramidobacter	Gram-negative	anaerobic	oral	0	0	0	0	0	0	0	0	0	0	0	0	0	0	0	0	0	0	0	0	0	0	0	0	0	0	0	0	0	0	0.97137	0	0	0	0	0	0	0	0	0	0	0	0	0	0	0
k__Bacteria|p__Synergistetes|c__Synergistia|o__Synergistales|f__Synergistaceae|g__Pyramidobacter|s__Pyramidobacter_piscolens	Gram-negative	anaerobic	oral	0	0	0	0	0	0	0	0	0	0	0	0	0	0	0	0	0	0	0	0	0	0	0	0	0	0	0	0	0	0	0.97137	0	0	0	0	0	0	0	0	0	0	0	0	0	0	0
k__Bacteria|p__Synergistetes|c__Synergistia|o__Synergistales|f__Synergistaceae|g__Pyramidobacter|s__Pyramidobacter_piscolens|t__GCF_000177335	Gram-negative	anaerobic	oral	0	0	0	0	0	0	0	0	0	0	0	0	0	0	0	0	0	0	0	0	0	0	0	0	0	0	0	0	0	0	0.97137	0	0	0	0	0	0	0	0	0	0	0	0	0	0	0
k__Eukaryota				0	0	0	0	0	0	0	0	0	0	0	0	0	0	0	0	0	0	0	0	0	0	0	0	0	0	0	0	0	0	0	0	0	0	0	0	0	0	0	0	0	0	0	0	0	0
k__Eukaryota|p__Apicomplexa				0	0	0	0	0	0	0	0	0	0	0	0	0	0	0	0	0	0	0	0	0	0	0	0	0	0	0	0	0	0	0	0	0	0	0	0	0	0	0	0	0	0	0	0	0	0
k__Eukaryota|p__Apicomplexa|c__Aconoidasida				0	0	0	0	0	0	0	0	0	0	0	0	0	0	0	0	0	0	0	0	0	0	0	0	0	0	0	0	0	0	0	0	0	0	0	0	0	0	0	0	0	0	0	0	0	0
k__Eukaryota|p__Apicomplexa|c__Aconoidasida|o__Haemosporida				0	0	0	0	0	0	0	0	0	0	0	0	0	0	0	0	0	0	0	0	0	0	0	0	0	0	0	0	0	0	0	0	0	0	0	0	0	0	0	0	0	0	0	0	0	0
k__Eukaryota|p__Apicomplexa|c__Aconoidasida|o__Haemosporida|f__Haemosporida_noname			Protists	0	0	0	0	0	0	0	0	0	0	0	0	0	0	0	0	0	0	0	0	0	0	0	0	0	0	0	0	0	0	0	0	0	0	0	0	0	0	0	0	0	0	0	0	0	0
k__Eukaryota|p__Apicomplexa|c__Aconoidasida|o__Haemosporida|f__Haemosporida_noname|g__Plasmodium			Protists	0	0	0	0	0	0	0	0	0	0	0	0	0	0	0	0	0	0	0	0	0	0	0	0	0	0	0	0	0	0	0	0	0	0	0	0	0	0	0	0	0	0	0	0	0	0
k__Eukaryota|p__Apicomplexa|c__Aconoidasida|o__Haemosporida|f__Haemosporida_noname|g__Plasmodium|s__Plasmodium_yoelii			Protists	0	0	0	0	0	0	0	0	0	0	0	0	0	0	0	0	0	0	0	0	0	0	0	0	0	0	0	0	0	0	0	0	0	0	0	0	0	0	0	0	0	0	0	0	0	0
k__Eukaryota|p__Apicomplexa|c__Aconoidasida|o__Haemosporida|f__Haemosporida_noname|g__Plasmodium|s__Plasmodium_yoelii|t__GCA_000003085			Protists	0	0	0	0	0	0	0	0	0	0	0	0	0	0	0	0	0	0	0	0	0	0	0	0	0	0	0	0	0	0	0	0	0	0	0	0	0	0	0	0	0	0	0	0	0	0
k__Eukaryota|p__Ascomycota				0	0	0	0	0	0	0	0	0	0	0	0	0	0	0	0	0	0	0	0	0	0	0	0	0	0	0	0	0	0	0	0	0	0	0	0	0	0	0	0	0	0	0	0	0	0
k__Eukaryota|p__Ascomycota|c__Eurotiomycetes				0	0	0	0	0	0	0	0	0	0	0	0	0	0	0	0	0	0	0	0	0	0	0	0	0	0	0	0	0	0	0	0	0	0	0	0	0	0	0	0	0	0	0	0	0	0
k__Eukaryota|p__Ascomycota|c__Eurotiomycetes|o__Eurotiales				0	0	0	0	0	0	0	0	0	0	0	0	0	0	0	0	0	0	0	0	0	0	0	0	0	0	0	0	0	0	0	0	0	0	0	0	0	0	0	0	0	0	0	0	0	0
k__Eukaryota|p__Ascomycota|c__Eurotiomycetes|o__Eurotiales|f__Aspergillaceae			fungi	0	0	0	0	0	0	0	0	0	0	0	0	0	0	0	0	0	0	0	0	0	0	0	0	0	0	0	0	0	0	0	0	0	0	0	0	0	0	0	0	0	0	0	0	0	0
k__Eukaryota|p__Ascomycota|c__Eurotiomycetes|o__Eurotiales|f__Aspergillaceae|g__Aspergillaceae_unclassified			fungi	0	0	0	0	0	0	0	0	0	0	0	0	0	0	0	0	0	0	0	0	0	0	0	0	0	0	0	0	0	0	0	0	0	0	0	0	0	0	0	0	0	0	0	0	0	0
k__Eukaryota|p__Ascomycota|c__Eurotiomycetes|o__Eurotiales|f__Aspergillaceae|g__Penicillium			fungi	0	0	0	0	0	0	0	0	0	0	0	0	0	0	0	0	0	0	0	0	0	0	0	0	0	0	0	0	0	0	0	0	0	0	0	0	0	0	0	0	0	0	0	0	0	0
k__Eukaryota|p__Ascomycota|c__Eurotiomycetes|o__Eurotiales|f__Aspergillaceae|g__Penicillium|s__Penicillium_chrysogenum			fungi	0	0	0	0	0	0	0	0	0	0	0	0	0	0	0	0	0	0	0	0	0	0	0	0	0	0	0	0	0	0	0	0	0	0	0	0	0	0	0	0	0	0	0	0	0	0
k__Eukaryota|p__Ascomycota|c__Eurotiomycetes|o__Eurotiales|f__Aspergillaceae|g__Penicillium|s__Penicillium_chrysogenum|t__GCA_000226395			fungi	0	0	0	0	0	0	0	0	0	0	0	0	0	0	0	0	0	0	0	0	0	0	0	0	0	0	0	0	0	0	0	0	0	0	0	0	0	0	0	0	0	0	0	0	0	0
k__Eukaryota|p__Ascomycota|c__Sordariomycetes				0	0	0	0	0	0	0	0	0	0	0	0	0	0	0	0	0	0	0	0	0	0	0	0	0	0	0	0	0	0	0	0	0	0	0	0	0	0	0	0	0	0	0	0	0	0
k__Eukaryota|p__Ascomycota|c__Sordariomycetes|o__Sordariales				0	0	0	0	0	0	0	0	0	0	0	0	0	0	0	0	0	0	0	0	0	0	0	0	0	0	0	0	0	0	0	0	0	0	0	0	0	0	0	0	0	0	0	0	0	0
k__Eukaryota|p__Ascomycota|c__Sordariomycetes|o__Sordariales|f__Chaetomiaceae			fungi	0	0	0	0	0	0	0	0	0	0	0	0	0	0	0	0	0	0	0	0	0	0	0	0	0	0	0	0	0	0	0	0	0	0	0	0	0	0	0	0	0	0	0	0	0	0
k__Eukaryota|p__Ascomycota|c__Sordariomycetes|o__Sordariales|f__Chaetomiaceae|g__Chaetomiaceae_unclassified			fungi	0	0	0	0	0	0	0	0	0	0	0	0	0	0	0	0	0	0	0	0	0	0	0	0	0	0	0	0	0	0	0	0	0	0	0	0	0	0	0	0	0	0	0	0	0	0
k__Eukaryota|p__Eukaryota_noname				0	0	0	0	0	0	0	0	0	0	0	0	0	0	0	0	0	0	0	0	0	0	0	0	0	0	0	0	0	0	0	0	0	0	0	0	0	0	0	0	0	0	0	0	0	0
k__Eukaryota|p__Eukaryota_noname|c__Eukaryota_noname				0	0	0	0	0	0	0	0	0	0	0	0	0	0	0	0	0	0	0	0	0	0	0	0	0	0	0	0	0	0	0	0	0	0	0	0	0	0	0	0	0	0	0	0	0	0
k__Eukaryota|p__Eukaryota_noname|c__Eukaryota_noname|o__Kinetoplastida				0	0	0	0	0	0	0	0	0	0	0	0	0	0	0	0	0	0	0	0	0	0	0	0	0	0	0	0	0	0	0	0	0	0	0	0	0	0	0	0	0	0	0	0	0	0
k__Eukaryota|p__Eukaryota_noname|c__Eukaryota_noname|o__Kinetoplastida|f__Trypanosomatidae			Protozoa	0	0	0	0	0	0	0	0	0	0	0	0	0	0	0	0	0	0	0	0	0	0	0	0	0	0	0	0	0	0	0	0	0	0	0	0	0	0	0	0	0	0	0	0	0	0
k__Eukaryota|p__Eukaryota_noname|c__Eukaryota_noname|o__Kinetoplastida|f__Trypanosomatidae|g__Leishmania			Protozoa	0	0	0	0	0	0	0	0	0	0	0	0	0	0	0	0	0	0	0	0	0	0	0	0	0	0	0	0	0	0	0	0	0	0	0	0	0	0	0	0	0	0	0	0	0	0
k__Eukaryota|p__Eukaryota_noname|c__Eukaryota_noname|o__Kinetoplastida|f__Trypanosomatidae|g__Leishmania|s__Leishmania_infantum			Protozoa	0	0	0	0	0	0	0	0	0	0	0	0	0	0	0	0	0	0	0	0	0	0	0	0	0	0	0	0	0	0	0	0	0	0	0	0	0	0	0	0	0	0	0	0	0	0
k__Eukaryota|p__Eukaryota_noname|c__Eukaryota_noname|o__Kinetoplastida|f__Trypanosomatidae|g__Leishmania|s__Leishmania_infantum|t__GCA_000002875			Protozoa	0	0	0	0	0	0	0	0	0	0	0	0	0	0	0	0	0	0	0	0	0	0	0	0	0	0	0	0	0	0	0	0	0	0	0	0	0	0	0	0	0	0	0	0	0	0
k__Viroids				0	0	0	0	0	0	0	0	0	0	0	0	0	0	0	0	0	0	0	0	0	0	0	0	0	0	0	0	0	0	0	0	0	0	0	0	0	0	0	0	0	0	0	0	0	0
k__Viroids|p__Viroids_noname				0	0	0	0	0	0	0	0	0	0	0	0	0	0	0	0	0	0	0	0	0	0	0	0	0	0	0	0	0	0	0	0	0	0	0	0	0	0	0	0	0	0	0	0	0	0
k__Viroids|p__Viroids_noname|c__Viroids_noname				0	0	0	0	0	0	0	0	0	0	0	0	0	0	0	0	0	0	0	0	0	0	0	0	0	0	0	0	0	0	0	0	0	0	0	0	0	0	0	0	0	0	0	0	0	0
k__Viroids|p__Viroids_noname|c__Viroids_noname|o__Viroids_noname				0	0	0	0	0	0	0	0	0	0	0	0	0	0	0	0	0	0	0	0	0	0	0	0	0	0	0	0	0	0	0	0	0	0	0	0	0	0	0	0	0	0	0	0	0	0
k__Viroids|p__Viroids_noname|c__Viroids_noname|o__Viroids_noname|f__Pospiviroidae			plant virus	0	0	0	0	0	0	0	0	0	0	0	0	0	0	0	0	0	0	0	0	0	0	0	0	0	0	0	0	0	0	0	0	0	0	0	0	0	0	0	0	0	0	0	0	0	0
k__Viroids|p__Viroids_noname|c__Viroids_noname|o__Viroids_noname|f__Pospiviroidae|g__Coleviroid			plant virus	0	0	0	0	0	0	0	0	0	0	0	0	0	0	0	0	0	0	0	0	0	0	0	0	0	0	0	0	0	0	0	0	0	0	0	0	0	0	0	0	0	0	0	0	0	0
k__Viroids|p__Viroids_noname|c__Viroids_noname|o__Viroids_noname|f__Pospiviroidae|g__Coleviroid|s__Coleus_blumei_viroid_2			plant virus	0	0	0	0	0	0	0	0	0	0	0	0	0	0	0	0	0	0	0	0	0	0	0	0	0	0	0	0	0	0	0	0	0	0	0	0	0	0	0	0	0	0	0	0	0	0
k__Viroids|p__Viroids_noname|c__Viroids_noname|o__Viroids_noname|f__Pospiviroidae|g__Coleviroid|s__Coleus_blumei_viroid_2|t__PRJNA14783			plant virus	0	0	0	0	0	0	0	0	0	0	0	0	0	0	0	0	0	0	0	0	0	0	0	0	0	0	0	0	0	0	0	0	0	0	0	0	0	0	0	0	0	0	0	0	0	0
k__Viruses				3.77739	3.07505	93.8114	47.2775	52.1048	88.8176	0	0.19337	84.4213	0	38.0606	10.6045	0	1.52292	13.345	3.97566	8.17105	5.64369	2.23796	10.5356	16.9602	37.785	100	12.2165	28.5957	32.4996	79.1837	26.2073	15.5795	9.47532	32.8172	7.28406	26.3257	64.0145	1.25867	1.05657	3.76798	27.1846	31.1463	25.5885	11.0658	8.44868	15.3046	12.7999	29.2142	7.59527
k__Viruses|p__Viruses_noname				3.77739	3.07505	93.8114	47.2775	52.1048	88.8176	0	0.19337	84.4213	0	38.0606	10.6045	0	1.52292	13.345	3.97566	8.17105	5.64369	2.23796	10.5356	16.9602	37.785	100	12.2165	28.5957	32.4996	79.1837	26.2073	15.5795	9.47532	32.8172	7.28406	26.3257	64.0145	1.25867	1.05657	3.76798	27.1846	31.1463	25.5885	11.0658	8.44868	15.3046	12.7999	29.2142	7.59527
k__Viruses|p__Viruses_noname|c__Viruses_noname				3.77739	3.07505	93.8114	47.2775	52.1048	88.8176	0	0.19337	84.4213	0	38.0606	10.6045	0	1.52292	13.345	3.97566	8.17105	5.64369	2.23796	10.5356	16.9602	37.785	100	12.2165	28.5957	32.4996	79.1837	26.2073	15.5795	9.47532	32.8172	7.28406	26.3257	64.0145	1.25867	1.05657	3.76798	27.1846	31.1463	25.5885	11.0658	8.44868	15.3046	12.7999	29.2142	7.59527
k__Viruses|p__Viruses_noname|c__Viruses_noname|o__Caudovirales				0	0	0	0	0	0	0	0	0	0	0	0	0	0	0	0	0	0	0	0	0	0.1309	0	0	0	0	0	0	0	0	0.19851	0	0	0	0	0	0	0	0	0	0	0	0	0	0	0.42544
k__Viruses|p__Viruses_noname|c__Viruses_noname|o__Caudovirales|f__Myoviridae			bacteria phage	0	0	0	0	0	0	0	0	0	0	0	0	0	0	0	0	0	0	0	0	0	0	0	0	0	0	0	0	0	0	0	0	0	0	0	0	0	0	0	0	0	0	0	0	0	0
k__Viruses|p__Viruses_noname|c__Viruses_noname|o__Caudovirales|f__Myoviridae|g__Bcepmulikevirus			bacteria phage	0	0	0	0	0	0	0	0	0	0	0	0	0	0	0	0	0	0	0	0	0	0	0	0	0	0	0	0	0	0	0	0	0	0	0	0	0	0	0	0	0	0	0	0	0	0
k__Viruses|p__Viruses_noname|c__Viruses_noname|o__Caudovirales|f__Myoviridae|g__Bcepmulikevirus|s__Bcepmulikevirus_unclassified			bacteria phage	0	0	0	0	0	0	0	0	0	0	0	0	0	0	0	0	0	0	0	0	0	0	0	0	0	0	0	0	0	0	0	0	0	0	0	0	0	0	0	0	0	0	0	0	0	0
k__Viruses|p__Viruses_noname|c__Viruses_noname|o__Caudovirales|f__Podoviridae			bacteria phage	0	0	0	0	0	0	0	0	0	0	0	0	0	0	0	0	0	0	0	0	0	0	0	0	0	0	0	0	0	0	0.19851	0	0	0	0	0	0	0	0	0	0	0	0	0	0	0
k__Viruses|p__Viruses_noname|c__Viruses_noname|o__Caudovirales|f__Podoviridae|g__Epsilon15likevirus			bacteria phage	0	0	0	0	0	0	0	0	0	0	0	0	0	0	0	0	0	0	0	0	0	0	0	0	0	0	0	0	0	0	0.19851	0	0	0	0	0	0	0	0	0	0	0	0	0	0	0
k__Viruses|p__Viruses_noname|c__Viruses_noname|o__Caudovirales|f__Podoviridae|g__Epsilon15likevirus|s__Epsilon15likevirus_unclassified			bacteria phage	0	0	0	0	0	0	0	0	0	0	0	0	0	0	0	0	0	0	0	0	0	0	0	0	0	0	0	0	0	0	0.19851	0	0	0	0	0	0	0	0	0	0	0	0	0	0	0
k__Viruses|p__Viruses_noname|c__Viruses_noname|o__Caudovirales|f__Siphoviridae		dsDNA	bacteria phage	0	0	0	0	0	0	0	0	0	0	0	0	0	0	0	0	0	0	0	0	0	0.1309	0	0	0	0	0	0	0	0	0	0	0	0	0	0	0	0	0	0	0	0	0	0	0	0.42544
k__Viruses|p__Viruses_noname|c__Viruses_noname|o__Caudovirales|f__Siphoviridae|g__C2likevirus			bacteria phage	0	0	0	0	0	0	0	0	0	0	0	0	0	0	0	0	0	0	0	0	0	0.1309	0	0	0	0	0	0	0	0	0	0	0	0	0	0	0	0	0	0	0	0	0	0	0	0.42544
k__Viruses|p__Viruses_noname|c__Viruses_noname|o__Caudovirales|f__Siphoviridae|g__C2likevirus|s__C2likevirus_unclassified			bacteria phage	0	0	0	0	0	0	0	0	0	0	0	0	0	0	0	0	0	0	0	0	0	0.1309	0	0	0	0	0	0	0	0	0	0	0	0	0	0	0	0	0	0	0	0	0	0	0	0.42544
k__Viruses|p__Viruses_noname|c__Viruses_noname|o__Caudovirales|f__Siphoviridae|g__Siphoviridae_noname		dsDNA	bacteria phage	0	0	0	0	0	0	0	0	0	0	0	0	0	0	0	0	0	0	0	0	0	0	0	0	0	0	0	0	0	0	0	0	0	0	0	0	0	0	0	0	0	0	0	0	0	0
k__Viruses|p__Viruses_noname|c__Viruses_noname|o__Caudovirales|f__Siphoviridae|g__Siphoviridae_noname|s__Mycobacterium_phage_DNAIII			bacteria phage	0	0	0	0	0	0	0	0	0	0	0	0	0	0	0	0	0	0	0	0	0	0	0	0	0	0	0	0	0	0	0	0	0	0	0	0	0	0	0	0	0	0	0	0	0	0
k__Viruses|p__Viruses_noname|c__Viruses_noname|o__Caudovirales|f__Siphoviridae|g__Siphoviridae_noname|s__Mycobacterium_phage_DNAIII|t__PRJNA213079			bacteria phage	0	0	0	0	0	0	0	0	0	0	0	0	0	0	0	0	0	0	0	0	0	0	0	0	0	0	0	0	0	0	0	0	0	0	0	0	0	0	0	0	0	0	0	0	0	0
k__Viruses|p__Viruses_noname|c__Viruses_noname|o__Caudovirales|f__Siphoviridae|g__Siphoviridae_noname|s__Mycobacterium_phage_Halo			bacteria phage	0	0	0	0	0	0	0	0	0	0	0	0	0	0	0	0	0	0	0	0	0	0	0	0	0	0	0	0	0	0	0	0	0	0	0	0	0	0	0	0	0	0	0	0	0	0
k__Viruses|p__Viruses_noname|c__Viruses_noname|o__Caudovirales|f__Siphoviridae|g__Siphoviridae_noname|s__Mycobacterium_phage_Halo|t__PRJNA17147			bacteria phage	0	0	0	0	0	0	0	0	0	0	0	0	0	0	0	0	0	0	0	0	0	0	0	0	0	0	0	0	0	0	0	0	0	0	0	0	0	0	0	0	0	0	0	0	0	0
k__Viruses|p__Viruses_noname|c__Viruses_noname|o__Caudovirales|f__Siphoviridae|g__Siphoviridae_noname|s__Propionibacterium_phage_P104A		dsDNA	bacteria phage	0	0	0	0	0	0	0	0	0	0	0	0	0	0	0	0	0	0	0	0	0	0	0	0	0	0	0	0	0	0	0	0	0	0	0	0	0	0	0	0	0	0	0	0	0	0
k__Viruses|p__Viruses_noname|c__Viruses_noname|o__Caudovirales|f__Siphoviridae|g__Siphoviridae_noname|s__Propionibacterium_phage_P104A|t__PRJNA177532		dsDNA	bacteria phage	0	0	0	0	0	0	0	0	0	0	0	0	0	0	0	0	0	0	0	0	0	0	0	0	0	0	0	0	0	0	0	0	0	0	0	0	0	0	0	0	0	0	0	0	0	0
k__Viruses|p__Viruses_noname|c__Viruses_noname|o__Caudovirales|f__Siphoviridae|g__Siphoviridae_noname|s__Propionibacterium_phage_PAS50			bacteria phage	0	0	0	0	0	0	0	0	0	0	0	0	0	0	0	0	0	0	0	0	0	0	0	0	0	0	0	0	0	0	0	0	0	0	0	0	0	0	0	0	0	0	0	0	0	0
k__Viruses|p__Viruses_noname|c__Viruses_noname|o__Caudovirales|f__Siphoviridae|g__Siphoviridae_noname|s__Propionibacterium_phage_PAS50|t__PRJNA66339			bacteria phage	0	0	0	0	0	0	0	0	0	0	0	0	0	0	0	0	0	0	0	0	0	0	0	0	0	0	0	0	0	0	0	0	0	0	0	0	0	0	0	0	0	0	0	0	0	0
k__Viruses|p__Viruses_noname|c__Viruses_noname|o__Picornavirales				0	0	0	0	0	0	0	0	0	0	0	0	0	0	0	0	0	0	0	0	0	0	0	0	0	0	0	0	0	0	0	0	0	0	0	0	3.76798	0	0	0	0	0	0	0	0.41333	0
k__Viruses|p__Viruses_noname|c__Viruses_noname|o__Picornavirales|f__Picornaviridae		ssRNA	animal virus	0	0	0	0	0	0	0	0	0	0	0	0	0	0	0	0	0	0	0	0	0	0	0	0	0	0	0	0	0	0	0	0	0	0	0	0	3.76798	0	0	0	0	0	0	0	0.41333	0
k__Viruses|p__Viruses_noname|c__Viruses_noname|o__Picornavirales|f__Picornaviridae|g__Aphthovirus			animal virus	0	0	0	0	0	0	0	0	0	0	0	0	0	0	0	0	0	0	0	0	0	0	0	0	0	0	0	0	0	0	0	0	0	0	0	0	3.76798	0	0	0	0	0	0	0	0	0
k__Viruses|p__Viruses_noname|c__Viruses_noname|o__Picornavirales|f__Picornaviridae|g__Aphthovirus|s__Bovine_rhinitis_B_virus			animal virus	0	0	0	0	0	0	0	0	0	0	0	0	0	0	0	0	0	0	0	0	0	0	0	0	0	0	0	0	0	0	0	0	0	0	0	0	3.76798	0	0	0	0	0	0	0	0	0
k__Viruses|p__Viruses_noname|c__Viruses_noname|o__Picornavirales|f__Picornaviridae|g__Aphthovirus|s__Bovine_rhinitis_B_virus|t__PRJNA28835			animal virus	0	0	0	0	0	0	0	0	0	0	0	0	0	0	0	0	0	0	0	0	0	0	0	0	0	0	0	0	0	0	0	0	0	0	0	0	3.76798	0	0	0	0	0	0	0	0	0
k__Viruses|p__Viruses_noname|c__Viruses_noname|o__Picornavirales|f__Picornaviridae|g__Orthoturdivirus			animal virus	0	0	0	0	0	0	0	0	0	0	0	0	0	0	0	0	0	0	0	0	0	0	0	0	0	0	0	0	0	0	0	0	0	0	0	0	0	0	0	0	0	0	0	0	0	0
k__Viruses|p__Viruses_noname|c__Viruses_noname|o__Picornavirales|f__Picornaviridae|g__Orthoturdivirus|s__Turdivirus_1			animal virus	0	0	0	0	0	0	0	0	0	0	0	0	0	0	0	0	0	0	0	0	0	0	0	0	0	0	0	0	0	0	0	0	0	0	0	0	0	0	0	0	0	0	0	0	0	0
k__Viruses|p__Viruses_noname|c__Viruses_noname|o__Picornavirales|f__Picornaviridae|g__Orthoturdivirus|s__Turdivirus_1|t__PRJNA51587			animal virus	0	0	0	0	0	0	0	0	0	0	0	0	0	0	0	0	0	0	0	0	0	0	0	0	0	0	0	0	0	0	0	0	0	0	0	0	0	0	0	0	0	0	0	0	0	0
k__Viruses|p__Viruses_noname|c__Viruses_noname|o__Picornavirales|f__Picornaviridae|g__Picornaviridae_noname		ssRNA	animal virus	0	0	0	0	0	0	0	0	0	0	0	0	0	0	0	0	0	0	0	0	0	0	0	0	0	0	0	0	0	0	0	0	0	0	0	0	0	0	0	0	0	0	0	0	0.41333	0
k__Viruses|p__Viruses_noname|c__Viruses_noname|o__Picornavirales|f__Picornaviridae|g__Picornaviridae_noname|s__QuaiLO_picornavirus_QPV1_HUN_2010		ssRNA	animal virus	0	0	0	0	0	0	0	0	0	0	0	0	0	0	0	0	0	0	0	0	0	0	0	0	0	0	0	0	0	0	0	0	0	0	0	0	0	0	0	0	0	0	0	0	0.41333	0
k__Viruses|p__Viruses_noname|c__Viruses_noname|o__Picornavirales|f__Picornaviridae|g__Picornaviridae_noname|s__QuaiLO_picornavirus_QPV1_HUN_2010|t__PRJNA77133		ssRNA	animal virus	0	0	0	0	0	0	0	0	0	0	0	0	0	0	0	0	0	0	0	0	0	0	0	0	0	0	0	0	0	0	0	0	0	0	0	0	0	0	0	0	0	0	0	0	0.41333	0
k__Viruses|p__Viruses_noname|c__Viruses_noname|o__Picornavirales|f__Picornaviridae|g__Sapelovirus			animal virus	0	0	0	0	0	0	0	0	0	0	0	0	0	0	0	0	0	0	0	0	0	0	0	0	0	0	0	0	0	0	0	0	0	0	0	0	0	0	0	0	0	0	0	0	0	0
k__Viruses|p__Viruses_noname|c__Viruses_noname|o__Picornavirales|f__Picornaviridae|g__Sapelovirus|s__Simian_sapelovirus			animal virus	0	0	0	0	0	0	0	0	0	0	0	0	0	0	0	0	0	0	0	0	0	0	0	0	0	0	0	0	0	0	0	0	0	0	0	0	0	0	0	0	0	0	0	0	0	0
k__Viruses|p__Viruses_noname|c__Viruses_noname|o__Picornavirales|f__Picornaviridae|g__Sapelovirus|s__Simian_sapelovirus|t__PRJNA14946			animal virus	0	0	0	0	0	0	0	0	0	0	0	0	0	0	0	0	0	0	0	0	0	0	0	0	0	0	0	0	0	0	0	0	0	0	0	0	0	0	0	0	0	0	0	0	0	0
k__Viruses|p__Viruses_noname|c__Viruses_noname|o__Tymovirales				0	0	0	0	6.80867	0	0	0	0	0	0	0	0	0	0	0	0	0	0	0	0	0	0	0	0	0	0	0	0	0	0	0	0	0	0	0	0	0	0	0	0	0	0	0	0	0
k__Viruses|p__Viruses_noname|c__Viruses_noname|o__Tymovirales|f__Tymovirales_noname			plant virus	0	0	0	0	6.80867	0	0	0	0	0	0	0	0	0	0	0	0	0	0	0	0	0	0	0	0	0	0	0	0	0	0	0	0	0	0	0	0	0	0	0	0	0	0	0	0	0
k__Viruses|p__Viruses_noname|c__Viruses_noname|o__Tymovirales|f__Tymovirales_noname|g__Tymovirales_noname			plant virus	0	0	0	0	6.80867	0	0	0	0	0	0	0	0	0	0	0	0	0	0	0	0	0	0	0	0	0	0	0	0	0	0	0	0	0	0	0	0	0	0	0	0	0	0	0	0	0
k__Viruses|p__Viruses_noname|c__Viruses_noname|o__Tymovirales|f__Tymovirales_noname|g__Tymovirales_noname|s__Diuris_virus_A			plant virus	0	0	0	0	6.80867	0	0	0	0	0	0	0	0	0	0	0	0	0	0	0	0	0	0	0	0	0	0	0	0	0	0	0	0	0	0	0	0	0	0	0	0	0	0	0	0	0
k__Viruses|p__Viruses_noname|c__Viruses_noname|o__Tymovirales|f__Tymovirales_noname|g__Tymovirales_noname|s__Diuris_virus_A|t__PRJNA178591			plant virus	0	0	0	0	6.80867	0	0	0	0	0	0	0	0	0	0	0	0	0	0	0	0	0	0	0	0	0	0	0	0	0	0	0	0	0	0	0	0	0	0	0	0	0	0	0	0	0
k__Viruses|p__Viruses_noname|c__Viruses_noname|o__Tymovirales|f__Tymoviridae		ssRNA	plant virus	0	0	0	0	0	0	0	0	0	0	0	0	0	0	0	0	0	0	0	0	0	0	0	0	0	0	0	0	0	0	0	0	0	0	0	0	0	0	0	0	0	0	0	0	0	0
k__Viruses|p__Viruses_noname|c__Viruses_noname|o__Tymovirales|f__Tymoviridae|g__Marafivirus			plant virus	0	0	0	0	0	0	0	0	0	0	0	0	0	0	0	0	0	0	0	0	0	0	0	0	0	0	0	0	0	0	0	0	0	0	0	0	0	0	0	0	0	0	0	0	0	0
k__Viruses|p__Viruses_noname|c__Viruses_noname|o__Tymovirales|f__Tymoviridae|g__Marafivirus|s__Oat_blue_dwarf_virus			plant virus	0	0	0	0	0	0	0	0	0	0	0	0	0	0	0	0	0	0	0	0	0	0	0	0	0	0	0	0	0	0	0	0	0	0	0	0	0	0	0	0	0	0	0	0	0	0
k__Viruses|p__Viruses_noname|c__Viruses_noname|o__Tymovirales|f__Tymoviridae|g__Marafivirus|s__Oat_blue_dwarf_virus|t__PRJNA15341			plant virus	0	0	0	0	0	0	0	0	0	0	0	0	0	0	0	0	0	0	0	0	0	0	0	0	0	0	0	0	0	0	0	0	0	0	0	0	0	0	0	0	0	0	0	0	0	0
k__Viruses|p__Viruses_noname|c__Viruses_noname|o__Tymovirales|f__Tymoviridae|g__Tymovirus			plant virus	0	0	0	0	0	0	0	0	0	0	0	0	0	0	0	0	0	0	0	0	0	0	0	0	0	0	0	0	0	0	0	0	0	0	0	0	0	0	0	0	0	0	0	0	0	0
k__Viruses|p__Viruses_noname|c__Viruses_noname|o__Tymovirales|f__Tymoviridae|g__Tymovirus|s__Turnip_yellow_mosaic_virus			plant virus	0	0	0	0	0	0	0	0	0	0	0	0	0	0	0	0	0	0	0	0	0	0	0	0	0	0	0	0	0	0	0	0	0	0	0	0	0	0	0	0	0	0	0	0	0	0
k__Viruses|p__Viruses_noname|c__Viruses_noname|o__Tymovirales|f__Tymoviridae|g__Tymovirus|s__Turnip_yellow_mosaic_virus|t__PRJNA15293			plant virus	0	0	0	0	0	0	0	0	0	0	0	0	0	0	0	0	0	0	0	0	0	0	0	0	0	0	0	0	0	0	0	0	0	0	0	0	0	0	0	0	0	0	0	0	0	0
k__Viruses|p__Viruses_noname|c__Viruses_noname|o__Viruses_noname				3.77739	3.07505	93.8114	47.2775	45.2962	88.8176	0	0.19337	84.4213	0	38.0606	10.6045	0	1.52292	13.345	3.97566	8.17105	5.64369	2.23796	10.5356	16.9602	37.6541	100	12.2165	28.5957	32.4996	79.1837	26.2073	15.5795	9.47532	32.6187	7.28406	26.3257	64.0145	1.25867	1.05657	0	27.1846	31.1463	25.5885	11.0658	8.44868	15.3046	12.7999	28.8008	7.16983
k__Viruses|p__Viruses_noname|c__Viruses_noname|o__Viruses_noname|f__Adenoviridae			human virus	0	0	0	0	0	0	0	0	0	0	0	0	0	0	0	0	0	0	0	0	0	0	0	0	0	0	0	0	0	0	0	0	0	0	0	0	0	0	0	0	0	0	0	0	0	0
k__Viruses|p__Viruses_noname|c__Viruses_noname|o__Viruses_noname|f__Adenoviridae|g__Mastadenovirus			human virus	0	0	0	0	0	0	0	0	0	0	0	0	0	0	0	0	0	0	0	0	0	0	0	0	0	0	0	0	0	0	0	0	0	0	0	0	0	0	0	0	0	0	0	0	0	0
k__Viruses|p__Viruses_noname|c__Viruses_noname|o__Viruses_noname|f__Adenoviridae|g__Mastadenovirus|s__Human_adenovirus_B			human virus	0	0	0	0	0	0	0	0	0	0	0	0	0	0	0	0	0	0	0	0	0	0	0	0	0	0	0	0	0	0	0	0	0	0	0	0	0	0	0	0	0	0	0	0	0	0
k__Viruses|p__Viruses_noname|c__Viruses_noname|o__Viruses_noname|f__Adenoviridae|g__Mastadenovirus|s__Human_adenovirus_B|t__Human_adenovirus_B_unclassified			human virus	0	0	0	0	0	0	0	0	0	0	0	0	0	0	0	0	0	0	0	0	0	0	0	0	0	0	0	0	0	0	0	0	0	0	0	0	0	0	0	0	0	0	0	0	0	0
k__Viruses|p__Viruses_noname|c__Viruses_noname|o__Viruses_noname|f__Adenoviridae|g__Mastadenovirus|s__Human_adenovirus_D			human virus	0	0	0	0	0	0	0	0	0	0	0	0	0	0	0	0	0	0	0	0	0	0	0	0	0	0	0	0	0	0	0	0	0	0	0	0	0	0	0	0	0	0	0	0	0	0
k__Viruses|p__Viruses_noname|c__Viruses_noname|o__Viruses_noname|f__Adenoviridae|g__Mastadenovirus|s__Human_adenovirus_D|t__Human_adenovirus_D_unclassified			human virus	0	0	0	0	0	0	0	0	0	0	0	0	0	0	0	0	0	0	0	0	0	0	0	0	0	0	0	0	0	0	0	0	0	0	0	0	0	0	0	0	0	0	0	0	0	0
k__Viruses|p__Viruses_noname|c__Viruses_noname|o__Viruses_noname|f__Anelloviridae		ssDNA	animal virus	0	0	0	0	0	0	0	0	0	0	0	0	0	0	0	0	0	0	0	0	0	0	0	0	0	0	0	0	0	0	0	0	0	0	0	0	0	0	0	0	0	0	5.59052	0	0	0
k__Viruses|p__Viruses_noname|c__Viruses_noname|o__Viruses_noname|f__Anelloviridae|g__Alphatorquevirus			animal virus	0	0	0	0	0	0	0	0	0	0	0	0	0	0	0	0	0	0	0	0	0	0	0	0	0	0	0	0	0	0	0	0	0	0	0	0	0	0	0	0	0	0	0	0	0	0
k__Viruses|p__Viruses_noname|c__Viruses_noname|o__Viruses_noname|f__Anelloviridae|g__Alphatorquevirus|s__Torque_teno_virus_8			animal virus	0	0	0	0	0	0	0	0	0	0	0	0	0	0	0	0	0	0	0	0	0	0	0	0	0	0	0	0	0	0	0	0	0	0	0	0	0	0	0	0	0	0	0	0	0	0
k__Viruses|p__Viruses_noname|c__Viruses_noname|o__Viruses_noname|f__Anelloviridae|g__Alphatorquevirus|s__Torque_teno_virus_8|t__PRJNA48167			animal virus	0	0	0	0	0	0	0	0	0	0	0	0	0	0	0	0	0	0	0	0	0	0	0	0	0	0	0	0	0	0	0	0	0	0	0	0	0	0	0	0	0	0	0	0	0	0
k__Viruses|p__Viruses_noname|c__Viruses_noname|o__Viruses_noname|f__Anelloviridae|g__Betatorquevirus			animal virus	0	0	0	0	0	0	0	0	0	0	0	0	0	0	0	0	0	0	0	0	0	0	0	0	0	0	0	0	0	0	0	0	0	0	0	0	0	0	0	0	0	0	0	0	0	0
k__Viruses|p__Viruses_noname|c__Viruses_noname|o__Viruses_noname|f__Anelloviridae|g__Betatorquevirus|s__Torque_teno_mini_virus_9			animal virus	0	0	0	0	0	0	0	0	0	0	0	0	0	0	0	0	0	0	0	0	0	0	0	0	0	0	0	0	0	0	0	0	0	0	0	0	0	0	0	0	0	0	0	0	0	0
k__Viruses|p__Viruses_noname|c__Viruses_noname|o__Viruses_noname|f__Anelloviridae|g__Betatorquevirus|s__Torque_teno_mini_virus_9|t__PRJNA14058			animal virus	0	0	0	0	0	0	0	0	0	0	0	0	0	0	0	0	0	0	0	0	0	0	0	0	0	0	0	0	0	0	0	0	0	0	0	0	0	0	0	0	0	0	0	0	0	0
k__Viruses|p__Viruses_noname|c__Viruses_noname|o__Viruses_noname|f__Anelloviridae|g__Kappatorquevirus		ssDNA	animal virus	0	0	0	0	0	0	0	0	0	0	0	0	0	0	0	0	0	0	0	0	0	0	0	0	0	0	0	0	0	0	0	0	0	0	0	0	0	0	0	0	0	0	5.59052	0	0	0
k__Viruses|p__Viruses_noname|c__Viruses_noname|o__Viruses_noname|f__Anelloviridae|g__Kappatorquevirus|s__Torque_teno_sus_virus_k2		ssDNA	animal virus	0	0	0	0	0	0	0	0	0	0	0	0	0	0	0	0	0	0	0	0	0	0	0	0	0	0	0	0	0	0	0	0	0	0	0	0	0	0	0	0	0	0	5.59052	0	0	0
k__Viruses|p__Viruses_noname|c__Viruses_noname|o__Viruses_noname|f__Anelloviridae|g__Kappatorquevirus|s__Torque_teno_sus_virus_k2|t__PRJNA48301		ssDNA	animal virus	0	0	0	0	0	0	0	0	0	0	0	0	0	0	0	0	0	0	0	0	0	0	0	0	0	0	0	0	0	0	0	0	0	0	0	0	0	0	0	0	0	0	5.59052	0	0	0
k__Viruses|p__Viruses_noname|c__Viruses_noname|o__Viruses_noname|f__Baculoviridae			animal virus	0	0	0	0	0	0	0	0	0	0	0	0	0	0	0	0	0	0	0	0	0	0	0	0	0	0	0	0	0	0	0	0	0	0	0	0	0	0	0	0	0	0	0	0	0	0
k__Viruses|p__Viruses_noname|c__Viruses_noname|o__Viruses_noname|f__Baculoviridae|g__Alphabaculovirus			animal virus	0	0	0	0	0	0	0	0	0	0	0	0	0	0	0	0	0	0	0	0	0	0	0	0	0	0	0	0	0	0	0	0	0	0	0	0	0	0	0	0	0	0	0	0	0	0
k__Viruses|p__Viruses_noname|c__Viruses_noname|o__Viruses_noname|f__Baculoviridae|g__Alphabaculovirus|s__Bombyx_mori_nucleopolyhedrovirus			animal virus	0	0	0	0	0	0	0	0	0	0	0	0	0	0	0	0	0	0	0	0	0	0	0	0	0	0	0	0	0	0	0	0	0	0	0	0	0	0	0	0	0	0	0	0	0	0
k__Viruses|p__Viruses_noname|c__Viruses_noname|o__Viruses_noname|f__Baculoviridae|g__Alphabaculovirus|s__Bombyx_mori_nucleopolyhedrovirus|t__Bombyx_mori_nucleopolyhedrovirus_unclassified			animal virus	0	0	0	0	0	0	0	0	0	0	0	0	0	0	0	0	0	0	0	0	0	0	0	0	0	0	0	0	0	0	0	0	0	0	0	0	0	0	0	0	0	0	0	0	0	0
k__Viruses|p__Viruses_noname|c__Viruses_noname|o__Viruses_noname|f__Caliciviridae			animal virus	0	0	0	0	0	0	0	0	0	0	0	0	0	0	0	0	0	0	0	0	0	0	0	0	0	0	0	0	0	0	0	0	0	0	0	0	0	0	0	0	0	0	0	0	0	0
k__Viruses|p__Viruses_noname|c__Viruses_noname|o__Viruses_noname|f__Caliciviridae|g__Vesivirus			animal virus	0	0	0	0	0	0	0	0	0	0	0	0	0	0	0	0	0	0	0	0	0	0	0	0	0	0	0	0	0	0	0	0	0	0	0	0	0	0	0	0	0	0	0	0	0	0
k__Viruses|p__Viruses_noname|c__Viruses_noname|o__Viruses_noname|f__Caliciviridae|g__Vesivirus|s__Steller_sea_lion_vesivirus			animal virus	0	0	0	0	0	0	0	0	0	0	0	0	0	0	0	0	0	0	0	0	0	0	0	0	0	0	0	0	0	0	0	0	0	0	0	0	0	0	0	0	0	0	0	0	0	0
k__Viruses|p__Viruses_noname|c__Viruses_noname|o__Viruses_noname|f__Caliciviridae|g__Vesivirus|s__Steller_sea_lion_vesivirus|t__PRJNA30663			animal virus	0	0	0	0	0	0	0	0	0	0	0	0	0	0	0	0	0	0	0	0	0	0	0	0	0	0	0	0	0	0	0	0	0	0	0	0	0	0	0	0	0	0	0	0	0	0
k__Viruses|p__Viruses_noname|c__Viruses_noname|o__Viruses_noname|f__Circoviridae			animal virus	0	0	0	0	0	0	0	0	0	0	0	0	0	0	0	0	0	0	0	0	0	0	0	0	0	0	0	0	0	0	0	0	0	0	0	0	0	0	0	0	0	0	0	0	0	0
k__Viruses|p__Viruses_noname|c__Viruses_noname|o__Viruses_noname|f__Circoviridae|g__Circovirus		a	animal virus	0	0	0	0	0	0	0	0	0	0	0	0	0	0	0	0	0	0	0	0	0	0	0	0	0	0	0	0	0	0	0	0	0	0	0	0	0	0	0	0	0	0	0	0	0	0
k__Viruses|p__Viruses_noname|c__Viruses_noname|o__Viruses_noname|f__Circoviridae|g__Circovirus|s__Canine_circovirus			animal virus	0	0	0	0	0	0	0	0	0	0	0	0	0	0	0	0	0	0	0	0	0	0	0	0	0	0	0	0	0	0	0	0	0	0	0	0	0	0	0	0	0	0	0	0	0	0
k__Viruses|p__Viruses_noname|c__Viruses_noname|o__Viruses_noname|f__Circoviridae|g__Circovirus|s__Canine_circovirus|t__PRJNA196432			animal virus	0	0	0	0	0	0	0	0	0	0	0	0	0	0	0	0	0	0	0	0	0	0	0	0	0	0	0	0	0	0	0	0	0	0	0	0	0	0	0	0	0	0	0	0	0	0
k__Viruses|p__Viruses_noname|c__Viruses_noname|o__Viruses_noname|f__Endornaviridae			plant virus	0	0	0	0	0	0	0	0	0	0	0	0	0	0	0	0	0	0	0	0	0	0	0	0	0	0	0	0.68538	0	0	0	0	0	0	0	0	0	0	0	0	0	0	0	0	0	0
k__Viruses|p__Viruses_noname|c__Viruses_noname|o__Viruses_noname|f__Endornaviridae|g__Endornavirus			plant virus	0	0	0	0	0	0	0	0	0	0	0	0	0	0	0	0	0	0	0	0	0	0	0	0	0	0	0	0.68538	0	0	0	0	0	0	0	0	0	0	0	0	0	0	0	0	0	0
k__Viruses|p__Viruses_noname|c__Viruses_noname|o__Viruses_noname|f__Endornaviridae|g__Endornavirus|s__Rhizoctonia_cerealis_endornavirus_1			plant virus	0	0	0	0	0	0	0	0	0	0	0	0	0	0	0	0	0	0	0	0	0	0	0	0	0	0	0	0.68538	0	0	0	0	0	0	0	0	0	0	0	0	0	0	0	0	0	0
k__Viruses|p__Viruses_noname|c__Viruses_noname|o__Viruses_noname|f__Endornaviridae|g__Endornavirus|s__Rhizoctonia_cerealis_endornavirus_1|t__PRJNA225929			plant virus	0	0	0	0	0	0	0	0	0	0	0	0	0	0	0	0	0	0	0	0	0	0	0	0	0	0	0	0.68538	0	0	0	0	0	0	0	0	0	0	0	0	0	0	0	0	0	0
k__Viruses|p__Viruses_noname|c__Viruses_noname|o__Viruses_noname|f__Flaviviridae		ssRNA	animal/human virus	0	0	0	0	0	0	0	0	0	0	0	0	0	0	0	0	0	0	0	0	0	0	0	0	0	0	0	0	0	0	0	0	0	0	0	0	0	0	0	0	0	0	0	0	0.30132	0
k__Viruses|p__Viruses_noname|c__Viruses_noname|o__Viruses_noname|f__Flaviviridae|g__Flaviviridae_noname			human virus	0	0	0	0	0	0	0	0	0	0	0	0	0	0	0	0	0	0	0	0	0	0	0	0	0	0	0	0	0	0	0	0	0	0	0	0	0	0	0	0	0	0	0	0	0	0
k__Viruses|p__Viruses_noname|c__Viruses_noname|o__Viruses_noname|f__Flaviviridae|g__Flaviviridae_noname|s__Hepatitis_GB_virus_B			human virus	0	0	0	0	0	0	0	0	0	0	0	0	0	0	0	0	0	0	0	0	0	0	0	0	0	0	0	0	0	0	0	0	0	0	0	0	0	0	0	0	0	0	0	0	0	0
k__Viruses|p__Viruses_noname|c__Viruses_noname|o__Viruses_noname|f__Flaviviridae|g__Flaviviridae_noname|s__Hepatitis_GB_virus_B|t__PRJNA15364			human virus	0	0	0	0	0	0	0	0	0	0	0	0	0	0	0	0	0	0	0	0	0	0	0	0	0	0	0	0	0	0	0	0	0	0	0	0	0	0	0	0	0	0	0	0	0	0
k__Viruses|p__Viruses_noname|c__Viruses_noname|o__Viruses_noname|f__Flaviviridae|g__Flavivirus			animal/human virus	0	0	0	0	0	0	0	0	0	0	0	0	0	0	0	0	0	0	0	0	0	0	0	0	0	0	0	0	0	0	0	0	0	0	0	0	0	0	0	0	0	0	0	0	0.30132	0
k__Viruses|p__Viruses_noname|c__Viruses_noname|o__Viruses_noname|f__Flaviviridae|g__Flavivirus|s__Japanese_encephalitis_virus			animal/human virus	0	0	0	0	0	0	0	0	0	0	0	0	0	0	0	0	0	0	0	0	0	0	0	0	0	0	0	0	0	0	0	0	0	0	0	0	0	0	0	0	0	0	0	0	0	0
k__Viruses|p__Viruses_noname|c__Viruses_noname|o__Viruses_noname|f__Flaviviridae|g__Flavivirus|s__Japanese_encephalitis_virus|t__PRJNA15310			animal/human virus	0	0	0	0	0	0	0	0	0	0	0	0	0	0	0	0	0	0	0	0	0	0	0	0	0	0	0	0	0	0	0	0	0	0	0	0	0	0	0	0	0	0	0	0	0	0
k__Viruses|p__Viruses_noname|c__Viruses_noname|o__Viruses_noname|f__Flaviviridae|g__Flavivirus|s__Montana_myotis_leukoencephalitis_virus			animal virus	0	0	0	0	0	0	0	0	0	0	0	0	0	0	0	0	0	0	0	0	0	0	0	0	0	0	0	0	0	0	0	0	0	0	0	0	0	0	0	0	0	0	0	0	0	0
k__Viruses|p__Viruses_noname|c__Viruses_noname|o__Viruses_noname|f__Flaviviridae|g__Flavivirus|s__Montana_myotis_leukoencephalitis_virus|t__PRJNA15402			animal virus	0	0	0	0	0	0	0	0	0	0	0	0	0	0	0	0	0	0	0	0	0	0	0	0	0	0	0	0	0	0	0	0	0	0	0	0	0	0	0	0	0	0	0	0	0	0
k__Viruses|p__Viruses_noname|c__Viruses_noname|o__Viruses_noname|f__Flaviviridae|g__Flavivirus|s__Sepik_virus			animal virus	0	0	0	0	0	0	0	0	0	0	0	0	0	0	0	0	0	0	0	0	0	0	0	0	0	0	0	0	0	0	0	0	0	0	0	0	0	0	0	0	0	0	0	0	0.30132	0
k__Viruses|p__Viruses_noname|c__Viruses_noname|o__Viruses_noname|f__Flaviviridae|g__Flavivirus|s__Sepik_virus|t__PRJNA18513			animal virus	0	0	0	0	0	0	0	0	0	0	0	0	0	0	0	0	0	0	0	0	0	0	0	0	0	0	0	0	0	0	0	0	0	0	0	0	0	0	0	0	0	0	0	0	0.30132	0
k__Viruses|p__Viruses_noname|c__Viruses_noname|o__Viruses_noname|f__Flaviviridae|g__Flavivirus|s__Yellow_fever_virus			human virus	0	0	0	0	0	0	0	0	0	0	0	0	0	0	0	0	0	0	0	0	0	0	0	0	0	0	0	0	0	0	0	0	0	0	0	0	0	0	0	0	0	0	0	0	0	0
k__Viruses|p__Viruses_noname|c__Viruses_noname|o__Viruses_noname|f__Flaviviridae|g__Flavivirus|s__Yellow_fever_virus|t__PRJNA15284			human virus	0	0	0	0	0	0	0	0	0	0	0	0	0	0	0	0	0	0	0	0	0	0	0	0	0	0	0	0	0	0	0	0	0	0	0	0	0	0	0	0	0	0	0	0	0	0
k__Viruses|p__Viruses_noname|c__Viruses_noname|o__Viruses_noname|f__Flaviviridae|g__Flavivirus|s__Yokose_virus			animal virus	0	0	0	0	0	0	0	0	0	0	0	0	0	0	0	0	0	0	0	0	0	0	0	0	0	0	0	0	0	0	0	0	0	0	0	0	0	0	0	0	0	0	0	0	0	0
k__Viruses|p__Viruses_noname|c__Viruses_noname|o__Viruses_noname|f__Flaviviridae|g__Flavivirus|s__Yokose_virus|t__PRJNA15118			animal virus	0	0	0	0	0	0	0	0	0	0	0	0	0	0	0	0	0	0	0	0	0	0	0	0	0	0	0	0	0	0	0	0	0	0	0	0	0	0	0	0	0	0	0	0	0	0
k__Viruses|p__Viruses_noname|c__Viruses_noname|o__Viruses_noname|f__Flaviviridae|g__Hepacivirus			animal virus	0	0	0	0	0	0	0	0	0	0	0	0	0	0	0	0	0	0	0	0	0	0	0	0	0	0	0	0	0	0	0	0	0	0	0	0	0	0	0	0	0	0	0	0	0	0
k__Viruses|p__Viruses_noname|c__Viruses_noname|o__Viruses_noname|f__Flaviviridae|g__Hepacivirus|s__Rodent_hepacivirus			animal virus	0	0	0	0	0	0	0	0	0	0	0	0	0	0	0	0	0	0	0	0	0	0	0	0	0	0	0	0	0	0	0	0	0	0	0	0	0	0	0	0	0	0	0	0	0	0
k__Viruses|p__Viruses_noname|c__Viruses_noname|o__Viruses_noname|f__Flaviviridae|g__Hepacivirus|s__Rodent_hepacivirus|t__PRJNA198869			animal virus	0	0	0	0	0	0	0	0	0	0	0	0	0	0	0	0	0	0	0	0	0	0	0	0	0	0	0	0	0	0	0	0	0	0	0	0	0	0	0	0	0	0	0	0	0	0
k__Viruses|p__Viruses_noname|c__Viruses_noname|o__Viruses_noname|f__Flaviviridae|g__Pegivirus			animal virus	0	0	0	0	0	0	0	0	0	0	0	0	0	0	0	0	0	0	0	0	0	0	0	0	0	0	0	0	0	0	0	0	0	0	0	0	0	0	0	0	0	0	0	0	0	0
k__Viruses|p__Viruses_noname|c__Viruses_noname|o__Viruses_noname|f__Flaviviridae|g__Pegivirus|s__Equine_pegivirus_1			animal virus	0	0	0	0	0	0	0	0	0	0	0	0	0	0	0	0	0	0	0	0	0	0	0	0	0	0	0	0	0	0	0	0	0	0	0	0	0	0	0	0	0	0	0	0	0	0
k__Viruses|p__Viruses_noname|c__Viruses_noname|o__Viruses_noname|f__Flaviviridae|g__Pegivirus|s__Equine_pegivirus_1|t__PRJNA196421			animal virus	0	0	0	0	0	0	0	0	0	0	0	0	0	0	0	0	0	0	0	0	0	0	0	0	0	0	0	0	0	0	0	0	0	0	0	0	0	0	0	0	0	0	0	0	0	0
k__Viruses|p__Viruses_noname|c__Viruses_noname|o__Viruses_noname|f__Hepeviridae			human virus	0	0	0	0	0	0	0	0	0	0	0	0	0	0	0	0	0	0	0	0	0	0	0	0	0	0	0	0	0	0	0	0	0	0	0	0	0	0	0	0	0	0	0	0	0	0
k__Viruses|p__Viruses_noname|c__Viruses_noname|o__Viruses_noname|f__Hepeviridae|g__Hepevirus			human virus	0	0	0	0	0	0	0	0	0	0	0	0	0	0	0	0	0	0	0	0	0	0	0	0	0	0	0	0	0	0	0	0	0	0	0	0	0	0	0	0	0	0	0	0	0	0
k__Viruses|p__Viruses_noname|c__Viruses_noname|o__Viruses_noname|f__Hepeviridae|g__Hepevirus|s__Hepatitis_E_virus			human virus	0	0	0	0	0	0	0	0	0	0	0	0	0	0	0	0	0	0	0	0	0	0	0	0	0	0	0	0	0	0	0	0	0	0	0	0	0	0	0	0	0	0	0	0	0	0
k__Viruses|p__Viruses_noname|c__Viruses_noname|o__Viruses_noname|f__Hepeviridae|g__Hepevirus|s__Hepatitis_E_virus|t__PRJNA15435			human virus	0	0	0	0	0	0	0	0	0	0	0	0	0	0	0	0	0	0	0	0	0	0	0	0	0	0	0	0	0	0	0	0	0	0	0	0	0	0	0	0	0	0	0	0	0	0
k__Viruses|p__Viruses_noname|c__Viruses_noname|o__Viruses_noname|f__Luteoviridae			plant virus	0	0	0	0	0	0	0	0	0	0	0	0	0	0	0	0	0	0	0	0	0	0	0	0	0	0	0	0	0	0	0	0	0	0	0	0	0	0	0	0	0	0	0	0	0	0
k__Viruses|p__Viruses_noname|c__Viruses_noname|o__Viruses_noname|f__Luteoviridae|g__Polerovirus			plant virus	0	0	0	0	0	0	0	0	0	0	0	0	0	0	0	0	0	0	0	0	0	0	0	0	0	0	0	0	0	0	0	0	0	0	0	0	0	0	0	0	0	0	0	0	0	0
k__Viruses|p__Viruses_noname|c__Viruses_noname|o__Viruses_noname|f__Luteoviridae|g__Polerovirus|s__Beet_western_yellows_virus			plant virus	0	0	0	0	0	0	0	0	0	0	0	0	0	0	0	0	0	0	0	0	0	0	0	0	0	0	0	0	0	0	0	0	0	0	0	0	0	0	0	0	0	0	0	0	0	0
k__Viruses|p__Viruses_noname|c__Viruses_noname|o__Viruses_noname|f__Luteoviridae|g__Polerovirus|s__Beet_western_yellows_virus|t__PRJNA14885			plant virus	0	0	0	0	0	0	0	0	0	0	0	0	0	0	0	0	0	0	0	0	0	0	0	0	0	0	0	0	0	0	0	0	0	0	0	0	0	0	0	0	0	0	0	0	0	0
k__Viruses|p__Viruses_noname|c__Viruses_noname|o__Viruses_noname|f__Luteoviridae|g__Polerovirus|s__Pepper_vein_yellows_virus			plant virus	0	0	0	0	0	0	0	0	0	0	0	0	0	0	0	0	0	0	0	0	0	0	0	0	0	0	0	0	0	0	0	0	0	0	0	0	0	0	0	0	0	0	0	0	0	0
k__Viruses|p__Viruses_noname|c__Viruses_noname|o__Viruses_noname|f__Luteoviridae|g__Polerovirus|s__Pepper_vein_yellows_virus|t__PRJNA62493			plant virus	0	0	0	0	0	0	0	0	0	0	0	0	0	0	0	0	0	0	0	0	0	0	0	0	0	0	0	0	0	0	0	0	0	0	0	0	0	0	0	0	0	0	0	0	0	0
k__Viruses|p__Viruses_noname|c__Viruses_noname|o__Viruses_noname|f__Luteoviridae|g__Polerovirus|s__Tobacco_vein_distorting_virus			plant virus	0	0	0	0	0	0	0	0	0	0	0	0	0	0	0	0	0	0	0	0	0	0	0	0	0	0	0	0	0	0	0	0	0	0	0	0	0	0	0	0	0	0	0	0	0	0
k__Viruses|p__Viruses_noname|c__Viruses_noname|o__Viruses_noname|f__Luteoviridae|g__Polerovirus|s__Tobacco_vein_distorting_virus|t__PRJNA29875			plant virus	0	0	0	0	0	0	0	0	0	0	0	0	0	0	0	0	0	0	0	0	0	0	0	0	0	0	0	0	0	0	0	0	0	0	0	0	0	0	0	0	0	0	0	0	0	0
k__Viruses|p__Viruses_noname|c__Viruses_noname|o__Viruses_noname|f__Nodaviridae			animal virus	0	0	0	0	0	0	0	0	0	0	0	0	0	0	0	0	0	0	0	0	0	0	0	0	0	0	0	0	0	0	0	0	0	0	0	0	0	0	0	0	0	0	0	0	0	0
k__Viruses|p__Viruses_noname|c__Viruses_noname|o__Viruses_noname|f__Nodaviridae|g__Betanodavirus			animal virus	0	0	0	0	0	0	0	0	0	0	0	0	0	0	0	0	0	0	0	0	0	0	0	0	0	0	0	0	0	0	0	0	0	0	0	0	0	0	0	0	0	0	0	0	0	0
k__Viruses|p__Viruses_noname|c__Viruses_noname|o__Viruses_noname|f__Nodaviridae|g__Betanodavirus|s__Betanodavirus_unclassified			animal virus	0	0	0	0	0	0	0	0	0	0	0	0	0	0	0	0	0	0	0	0	0	0	0	0	0	0	0	0	0	0	0	0	0	0	0	0	0	0	0	0	0	0	0	0	0	0
k__Viruses|p__Viruses_noname|c__Viruses_noname|o__Viruses_noname|f__Partitiviridae		dsRNA	plant virus	0	0	0	0	0	0	0	0	0	0	0	0	0	0	0	0	0	0	0	0	0	21.1747	0	0	0	16.4655	0	6.23514	0	0	0	0	0	34.8582	0	0	0	0	0	19.2795	7.72961	0	0	0	0	0
k__Viruses|p__Viruses_noname|c__Viruses_noname|o__Viruses_noname|f__Partitiviridae|g__Alphacryptovirus		dsRNA	plant virus	0	0	0	0	0	0	0	0	0	0	0	0	0	0	0	0	0	0	0	0	0	21.1747	0	0	0	16.4655	0	6.23514	0	0	0	0	0	34.8582	0	0	0	0	0	19.2795	7.72961	0	0	0	0	0
k__Viruses|p__Viruses_noname|c__Viruses_noname|o__Viruses_noname|f__Partitiviridae|g__Alphacryptovirus|s__Vicia_cryptic_virus		dsRNA	plant virus	0	0	0	0	0	0	0	0	0	0	0	0	0	0	0	0	0	0	0	0	0	21.1747	0	0	0	16.4655	0	6.23514	0	0	0	0	0	34.8582	0	0	0	0	0	19.2795	7.72961	0	0	0	0	0
k__Viruses|p__Viruses_noname|c__Viruses_noname|o__Viruses_noname|f__Partitiviridae|g__Alphacryptovirus|s__Vicia_cryptic_virus|t__PRJNA15555		dsRNA	plant virus	0	0	0	0	0	0	0	0	0	0	0	0	0	0	0	0	0	0	0	0	0	21.1747	0	0	0	16.4655	0	6.23514	0	0	0	0	0	34.8582	0	0	0	0	0	19.2795	7.72961	0	0	0	0	0
k__Viruses|p__Viruses_noname|c__Viruses_noname|o__Viruses_noname|f__Parvoviridae		ssDNA	animal virus	0	0	0	0	0	0	0	0	0	0	0	0	0	0	0	0	0	0	0	0	0	0	0	0	0	0	0	0	0	0	0	0	0	0	0	0	0	0	0	0	0	0	0	0	0	0
k__Viruses|p__Viruses_noname|c__Viruses_noname|o__Viruses_noname|f__Parvoviridae|g__Dependovirus			animal virus	0	0	0	0	0	0	0	0	0	0	0	0	0	0	0	0	0	0	0	0	0	0	0	0	0	0	0	0	0	0	0	0	0	0	0	0	0	0	0	0	0	0	0	0	0	0
k__Viruses|p__Viruses_noname|c__Viruses_noname|o__Viruses_noname|f__Parvoviridae|g__Dependovirus|s__Adeno_associated_virus_4			animal virus	0	0	0	0	0	0	0	0	0	0	0	0	0	0	0	0	0	0	0	0	0	0	0	0	0	0	0	0	0	0	0	0	0	0	0	0	0	0	0	0	0	0	0	0	0	0
k__Viruses|p__Viruses_noname|c__Viruses_noname|o__Viruses_noname|f__Parvoviridae|g__Dependovirus|s__Adeno_associated_virus_4|t__PRJNA14030			animal virus	0	0	0	0	0	0	0	0	0	0	0	0	0	0	0	0	0	0	0	0	0	0	0	0	0	0	0	0	0	0	0	0	0	0	0	0	0	0	0	0	0	0	0	0	0	0
k__Viruses|p__Viruses_noname|c__Viruses_noname|o__Viruses_noname|f__Parvoviridae|g__Erythrovirus		ssDNA	human virus	0	0	0	0	0	0	0	0	0	0	0	0	0	0	0	0	0	0	0	0	0	0	0	0	0	0	0	0	0	0	0	0	0	0	0	0	0	0	0	0	0	0	0	0	0	0
k__Viruses|p__Viruses_noname|c__Viruses_noname|o__Viruses_noname|f__Parvoviridae|g__Erythrovirus|s__Erythrovirus_unclassified		ssDNA	human virus	0	0	0	0	0	0	0	0	0	0	0	0	0	0	0	0	0	0	0	0	0	0	0	0	0	0	0	0	0	0	0	0	0	0	0	0	0	0	0	0	0	0	0	0	0	0
k__Viruses|p__Viruses_noname|c__Viruses_noname|o__Viruses_noname|f__Parvoviridae|g__Erythrovirus|s__Human_erythrovirus_V9			human virus	0	0	0	0	0	0	0	0	0	0	0	0	0	0	0	0	0	0	0	0	0	0	0	0	0	0	0	0	0	0	0	0	0	0	0	0	0	0	0	0	0	0	0	0	0	0
k__Viruses|p__Viruses_noname|c__Viruses_noname|o__Viruses_noname|f__Parvoviridae|g__Erythrovirus|s__Human_erythrovirus_V9|t__PRJNA14224			human virus	0	0	0	0	0	0	0	0	0	0	0	0	0	0	0	0	0	0	0	0	0	0	0	0	0	0	0	0	0	0	0	0	0	0	0	0	0	0	0	0	0	0	0	0	0	0
k__Viruses|p__Viruses_noname|c__Viruses_noname|o__Viruses_noname|f__Parvoviridae|g__Erythrovirus|s__Human_parvovirus_B19			human virus	0	0	0	0	0	0	0	0	0	0	0	0	0	0	0	0	0	0	0	0	0	0	0	0	0	0	0	0	0	0	0	0	0	0	0	0	0	0	0	0	0	0	0	0	0	0
k__Viruses|p__Viruses_noname|c__Viruses_noname|o__Viruses_noname|f__Parvoviridae|g__Erythrovirus|s__Human_parvovirus_B19|t__PRJNA14090			human virus	0	0	0	0	0	0	0	0	0	0	0	0	0	0	0	0	0	0	0	0	0	0	0	0	0	0	0	0	0	0	0	0	0	0	0	0	0	0	0	0	0	0	0	0	0	0
k__Viruses|p__Viruses_noname|c__Viruses_noname|o__Viruses_noname|f__Potyviridae		ssRNA	plant virus	3.77739	1.68725	93.8114	29.2726	45.2962	88.8176	0	0.19337	49.1386	0	38.0606	10.6045	0	1.52292	13.345	0.74897	8.17105	5.64369	2.23796	10.5356	16.9602	12.1333	76.7975	12.2165	14.2347	15.6123	60.99	10.5966	15.5795	9.47532	27.8034	7.28406	13.2001	23.0383	1.25867	1.05657	0	27.1846	31.1463	5.46694	3.33623	8.44868	9.71407	12.4954	23.9246	7.16983
k__Viruses|p__Viruses_noname|c__Viruses_noname|o__Viruses_noname|f__Potyviridae|g__Potyvirus		ssRNA	plant virus	3.77739	1.68725	93.8114	29.2726	45.2962	88.8176	0	0.19337	49.1386	0	38.0606	10.6045	0	1.52292	13.345	0.74897	8.17105	5.64369	2.23796	10.5356	16.9602	12.1333	76.7975	12.2165	14.2347	15.6123	60.99	10.5966	15.5795	9.47532	27.8034	7.28406	13.2001	23.0383	1.25867	1.05657	0	27.1846	31.1463	5.46694	3.33623	8.44868	9.71407	12.4954	23.9246	7.16983
k__Viruses|p__Viruses_noname|c__Viruses_noname|o__Viruses_noname|f__Potyviridae|g__Potyvirus|s__Algerian_watermelon_mosaic_virus			plant virus	0	0	0	0	0	0	0	0	0	0	0	0	0	0	0	0	0	0	0	0	0	0	0	0	0	0	0	0	0	0	0	0	0	0	0	0	0	0	0	0	0	0	0	0	0	0
k__Viruses|p__Viruses_noname|c__Viruses_noname|o__Viruses_noname|f__Potyviridae|g__Potyvirus|s__Algerian_watermelon_mosaic_virus|t__PRJNA29883			plant virus	0	0	0	0	0	0	0	0	0	0	0	0	0	0	0	0	0	0	0	0	0	0	0	0	0	0	0	0	0	0	0	0	0	0	0	0	0	0	0	0	0	0	0	0	0	0
k__Viruses|p__Viruses_noname|c__Viruses_noname|o__Viruses_noname|f__Potyviridae|g__Potyvirus|s__Dasheen_mosaic_virus		ssRNA	plant virus	3.77739	1.68725	93.8114	29.2726	45.2962	88.8176	0	0.19337	49.1386	0	38.0606	10.6045	0	1.52292	13.345	0.74897	8.17105	5.64369	2.23796	10.5356	16.9602	12.1333	76.7975	12.2165	14.2347	15.6123	60.99	10.5966	15.5795	9.47532	27.8034	7.28406	13.2001	23.0383	1.25867	1.05657	0	27.1846	31.1463	5.46694	3.33623	8.44868	9.71407	12.4954	23.9246	7.16983
k__Viruses|p__Viruses_noname|c__Viruses_noname|o__Viruses_noname|f__Potyviridae|g__Potyvirus|s__Dasheen_mosaic_virus|t__PRJNA15388		ssRNA	plant virus	3.77739	1.68725	93.8114	29.2726	45.2962	88.8176	0	0.19337	49.1386	0	38.0606	10.6045	0	1.52292	13.345	0.74897	8.17105	5.64369	2.23796	10.5356	16.9602	12.1333	76.7975	12.2165	14.2347	15.6123	60.99	10.5966	15.5795	9.47532	27.8034	7.28406	13.2001	23.0383	1.25867	1.05657	0	27.1846	31.1463	5.46694	3.33623	8.44868	9.71407	12.4954	23.9246	7.16983
k__Viruses|p__Viruses_noname|c__Viruses_noname|o__Viruses_noname|f__Potyviridae|g__Potyvirus|s__Onion_yellow_dwarf_virus			plant virus	0	0	0	0	0	0	0	0	0	0	0	0	0	0	0	0	0	0	0	0	0	0	0	0	0	0	0	0	0	0	0	0	0	0	0	0	0	0	0	0	0	0	0	0	0	0
k__Viruses|p__Viruses_noname|c__Viruses_noname|o__Viruses_noname|f__Potyviridae|g__Potyvirus|s__Onion_yellow_dwarf_virus|t__PRJNA15407			plant virus	0	0	0	0	0	0	0	0	0	0	0	0	0	0	0	0	0	0	0	0	0	0	0	0	0	0	0	0	0	0	0	0	0	0	0	0	0	0	0	0	0	0	0	0	0	0
k__Viruses|p__Viruses_noname|c__Viruses_noname|o__Viruses_noname|f__Potyviridae|g__Potyvirus|s__Sweet_potato_virus_G			plant virus	0	0	0	0	0	0	0	0	0	0	0	0	0	0	0	0	0	0	0	0	0	0	0	0	0	0	0	0	0	0	0	0	0	0	0	0	0	0	0	0	0	0	0	0	0	0
k__Viruses|p__Viruses_noname|c__Viruses_noname|o__Viruses_noname|f__Potyviridae|g__Potyvirus|s__Sweet_potato_virus_G|t__PRJNA169624			plant virus	0	0	0	0	0	0	0	0	0	0	0	0	0	0	0	0	0	0	0	0	0	0	0	0	0	0	0	0	0	0	0	0	0	0	0	0	0	0	0	0	0	0	0	0	0	0
k__Viruses|p__Viruses_noname|c__Viruses_noname|o__Viruses_noname|f__Poxviridae			animal virus	0	0	0	0	0	0	0	0	0	0	0	0	0	0	0	0	0	0	0	0	0	0	0	0	0	0	0	0	0	0	0	0	0	0	0	0	0	0	0	0	0	0	0	0	0	0
k__Viruses|p__Viruses_noname|c__Viruses_noname|o__Viruses_noname|f__Poxviridae|g__Parapoxvirus			animal virus	0	0	0	0	0	0	0	0	0	0	0	0	0	0	0	0	0	0	0	0	0	0	0	0	0	0	0	0	0	0	0	0	0	0	0	0	0	0	0	0	0	0	0	0	0	0
k__Viruses|p__Viruses_noname|c__Viruses_noname|o__Viruses_noname|f__Poxviridae|g__Parapoxvirus|s__Parapoxvirus_unclassified			animal virus	0	0	0	0	0	0	0	0	0	0	0	0	0	0	0	0	0	0	0	0	0	0	0	0	0	0	0	0	0	0	0	0	0	0	0	0	0	0	0	0	0	0	0	0	0	0
k__Viruses|p__Viruses_noname|c__Viruses_noname|o__Viruses_noname|f__Retroviridae			animal virus	0	0	0	0	0	0	0	0	0	0	0	0	0	0	0	0	0	0	0	0	0	0	0	0	0	0.42175	0	0	0	0	0	0	0	0	0	0	0	0	0	0	0	0	0	0	0	0
k__Viruses|p__Viruses_noname|c__Viruses_noname|o__Viruses_noname|f__Retroviridae|g__Alpharetrovirus			animal virus	0	0	0	0	0	0	0	0	0	0	0	0	0	0	0	0	0	0	0	0	0	0	0	0	0	0	0	0	0	0	0	0	0	0	0	0	0	0	0	0	0	0	0	0	0	0
k__Viruses|p__Viruses_noname|c__Viruses_noname|o__Viruses_noname|f__Retroviridae|g__Alpharetrovirus|s__Avian_carcinoma_virus			animal virus	0	0	0	0	0	0	0	0	0	0	0	0	0	0	0	0	0	0	0	0	0	0	0	0	0	0	0	0	0	0	0	0	0	0	0	0	0	0	0	0	0	0	0	0	0	0
k__Viruses|p__Viruses_noname|c__Viruses_noname|o__Viruses_noname|f__Retroviridae|g__Alpharetrovirus|s__Avian_carcinoma_virus|t__PRJNA14632			animal virus	0	0	0	0	0	0	0	0	0	0	0	0	0	0	0	0	0	0	0	0	0	0	0	0	0	0	0	0	0	0	0	0	0	0	0	0	0	0	0	0	0	0	0	0	0	0
k__Viruses|p__Viruses_noname|c__Viruses_noname|o__Viruses_noname|f__Retroviridae|g__Gammaretrovirus			animal virus	0	0	0	0	0	0	0	0	0	0	0	0	0	0	0	0	0	0	0	0	0	0	0	0	0	0.42175	0	0	0	0	0	0	0	0	0	0	0	0	0	0	0	0	0	0	0	0
k__Viruses|p__Viruses_noname|c__Viruses_noname|o__Viruses_noname|f__Retroviridae|g__Gammaretrovirus|s__Murine_osteosarcoma_virus			animal virus	0	0	0	0	0	0	0	0	0	0	0	0	0	0	0	0	0	0	0	0	0	0	0	0	0	0.42175	0	0	0	0	0	0	0	0	0	0	0	0	0	0	0	0	0	0	0	0
k__Viruses|p__Viruses_noname|c__Viruses_noname|o__Viruses_noname|f__Retroviridae|g__Gammaretrovirus|s__Murine_osteosarcoma_virus|t__PRJNA14655			animal virus	0	0	0	0	0	0	0	0	0	0	0	0	0	0	0	0	0	0	0	0	0	0	0	0	0	0.42175	0	0	0	0	0	0	0	0	0	0	0	0	0	0	0	0	0	0	0	0
k__Viruses|p__Viruses_noname|c__Viruses_noname|o__Viruses_noname|f__Retroviridae|g__Gammaretrovirus|s__Porcine_type_C_oncovirus			animal virus	0	0	0	0	0	0	0	0	0	0	0	0	0	0	0	0	0	0	0	0	0	0	0	0	0	0	0	0	0	0	0	0	0	0	0	0	0	0	0	0	0	0	0	0	0	0
k__Viruses|p__Viruses_noname|c__Viruses_noname|o__Viruses_noname|f__Retroviridae|g__Gammaretrovirus|s__Porcine_type_C_oncovirus|t__PRJNA14126			animal virus	0	0	0	0	0	0	0	0	0	0	0	0	0	0	0	0	0	0	0	0	0	0	0	0	0	0	0	0	0	0	0	0	0	0	0	0	0	0	0	0	0	0	0	0	0	0
k__Viruses|p__Viruses_noname|c__Viruses_noname|o__Viruses_noname|f__Togaviridae			animal virus	0	0	0	0	0	0	0	0	0	0	0	0	0	0	0	0	0	0	0	0	0	0	0	0	0	0	0	0	0	0	0	0	0	0	0	0	0	0	0	0	0	0	0	0.3045	0	0
k__Viruses|p__Viruses_noname|c__Viruses_noname|o__Viruses_noname|f__Togaviridae|g__Alphavirus			animal virus	0	0	0	0	0	0	0	0	0	0	0	0	0	0	0	0	0	0	0	0	0	0	0	0	0	0	0	0	0	0	0	0	0	0	0	0	0	0	0	0	0	0	0	0.3045	0	0
k__Viruses|p__Viruses_noname|c__Viruses_noname|o__Viruses_noname|f__Togaviridae|g__Alphavirus|s__Salmon_pancreas_disease_virus			animal virus	0	0	0	0	0	0	0	0	0	0	0	0	0	0	0	0	0	0	0	0	0	0	0	0	0	0	0	0	0	0	0	0	0	0	0	0	0	0	0	0	0	0	0	0.3045	0	0
k__Viruses|p__Viruses_noname|c__Viruses_noname|o__Viruses_noname|f__Togaviridae|g__Alphavirus|s__Salmon_pancreas_disease_virus|t__Salmon_pancreas_disease_virus_unclassified			animal virus	0	0	0	0	0	0	0	0	0	0	0	0	0	0	0	0	0	0	0	0	0	0	0	0	0	0	0	0	0	0	0	0	0	0	0	0	0	0	0	0	0	0	0	0.3045	0	0
k__Viruses|p__Viruses_noname|c__Viruses_noname|o__Viruses_noname|f__Togaviridae|g__Alphavirus|s__Venezuelan_equine_encephalitis_virus		RNA	animal virus	0	0	0	0	0	0	0	0	0	0	0	0	0	0	0	0	0	0	0	0	0	0	0	0	0	0	0	0	0	0	0	0	0	0	0	0	0	0	0	0	0	0	0	0	0	0
k__Viruses|p__Viruses_noname|c__Viruses_noname|o__Viruses_noname|f__Togaviridae|g__Alphavirus|s__Venezuelan_equine_encephalitis_virus|t__PRJNA15302		RNA	animal virus	0	0	0	0	0	0	0	0	0	0	0	0	0	0	0	0	0	0	0	0	0	0	0	0	0	0	0	0	0	0	0	0	0	0	0	0	0	0	0	0	0	0	0	0	0	0
k__Viruses|p__Viruses_noname|c__Viruses_noname|o__Viruses_noname|f__Totiviridae			animal/human	0	0	0	0	0	0	0	0	0	0	0	0	0	0	0	0	0	0	0	0	0	0	0	0	0	0	0	0	0	0	0	0	0	0	0	0	0	0	0	0	0	0	0	0	0	0
k__Viruses|p__Viruses_noname|c__Viruses_noname|o__Viruses_noname|f__Totiviridae|g__Giardiavirus			animal/human	0	0	0	0	0	0	0	0	0	0	0	0	0	0	0	0	0	0	0	0	0	0	0	0	0	0	0	0	0	0	0	0	0	0	0	0	0	0	0	0	0	0	0	0	0	0
k__Viruses|p__Viruses_noname|c__Viruses_noname|o__Viruses_noname|f__Totiviridae|g__Giardiavirus|s__Giardia_lamblia_virus			animal/human	0	0	0	0	0	0	0	0	0	0	0	0	0	0	0	0	0	0	0	0	0	0	0	0	0	0	0	0	0	0	0	0	0	0	0	0	0	0	0	0	0	0	0	0	0	0
k__Viruses|p__Viruses_noname|c__Viruses_noname|o__Viruses_noname|f__Totiviridae|g__Giardiavirus|s__Giardia_lamblia_virus|t__PRJNA15018			animal/human	0	0	0	0	0	0	0	0	0	0	0	0	0	0	0	0	0	0	0	0	0	0	0	0	0	0	0	0	0	0	0	0	0	0	0	0	0	0	0	0	0	0	0	0	0	0
k__Viruses|p__Viruses_noname|c__Viruses_noname|o__Viruses_noname|f__Viruses_noname		ssDNA/sssateliteRNA/sateliteDNAbeta	plant virus	0	1.3878	0	18.0048	0	0	0	0	35.2828	0	0	0	0	0	0	3.22669	0	0	0	0	0	4.34604	23.2025	0	14.361	0	18.1937	8.69023	0	0	4.8153	0	13.1256	6.11794	0	0	0	0	0	0.84206	0	0	0	0	4.57491	0
k__Viruses|p__Viruses_noname|c__Viruses_noname|o__Viruses_noname|f__Viruses_noname|g__Viruses_noname		ssDNA	plant virus	0	1.3878	0	18.0048	0	0	0	0	35.2828	0	0	0	0	0	0	3.22669	0	0	0	0	0	4.34604	23.2025	0	14.361	0	18.1937	8.69023	0	0	4.8153	0	13.1256	6.11794	0	0	0	0	0	0.84206	0	0	0	0	4.57491	0
k__Viruses|p__Viruses_noname|c__Viruses_noname|o__Viruses_noname|f__Viruses_noname|g__Viruses_noname|s__Ageratum_yellow_vein_Singapore_alphasatellite		ssDNA	plant virus	0	0	0	18.0048	0	0	0	0	0	0	0	0	0	0	0	0	0	0	0	0	0	0	0	0	0	0	0	8.69023	0	0	0	0	0	0	0	0	0	0	0	0	0	0	0	0	0	0
k__Viruses|p__Viruses_noname|c__Viruses_noname|o__Viruses_noname|f__Viruses_noname|g__Viruses_noname|s__Ageratum_yellow_vein_Singapore_alphasatellite|t__PRJNA14232		ssDNA	plant virus	0	0	0	18.0048	0	0	0	0	0	0	0	0	0	0	0	0	0	0	0	0	0	0	0	0	0	0	0	8.69023	0	0	0	0	0	0	0	0	0	0	0	0	0	0	0	0	0	0
k__Viruses|p__Viruses_noname|c__Viruses_noname|o__Viruses_noname|f__Viruses_noname|g__Viruses_noname|s__Alternanthera_yellow_vein_betasatellite			plant virus	0	0	0	0	0	0	0	0	0	0	0	0	0	0	0	0	0	0	0	0	0	0	0	0	0	0	0	0	0	0	0	0	0	0	0	0	0	0	0	0	0	0	0	0	0	0
k__Viruses|p__Viruses_noname|c__Viruses_noname|o__Viruses_noname|f__Viruses_noname|g__Viruses_noname|s__Alternanthera_yellow_vein_betasatellite|t__PRJNA19833			plant virus	0	0	0	0	0	0	0	0	0	0	0	0	0	0	0	0	0	0	0	0	0	0	0	0	0	0	0	0	0	0	0	0	0	0	0	0	0	0	0	0	0	0	0	0	0	0
k__Viruses|p__Viruses_noname|c__Viruses_noname|o__Viruses_noname|f__Viruses_noname|g__Viruses_noname|s__Begomovirus_associated_DNA_III		ssDNA	plant virus	0	0	0	0	0	0	0	0	0	0	0	0	0	0	0	0	0	0	0	0	0	2.28954	11.3862	0	9.45497	0	0	0	0	0	2.53675	0	0	0	0	0	0	0	0	0	0	0	0	0	0	0
k__Viruses|p__Viruses_noname|c__Viruses_noname|o__Viruses_noname|f__Viruses_noname|g__Viruses_noname|s__Begomovirus_associated_DNA_III|t__PRJNA15162		ssDNA	plant virus	0	0	0	0	0	0	0	0	0	0	0	0	0	0	0	0	0	0	0	0	0	2.28954	11.3862	0	9.45497	0	0	0	0	0	2.53675	0	0	0	0	0	0	0	0	0	0	0	0	0	0	0
k__Viruses|p__Viruses_noname|c__Viruses_noname|o__Viruses_noname|f__Viruses_noname|g__Viruses_noname|s__Chicory_yellow_mottle_virus_large_satellite_RNA		sssateliteRNA	plant virus	0	0	0	0	0	0	0	0	35.2828	0	0	0	0	0	0	3.22669	0	0	0	0	0	0	11.8163	0	4.90603	0	0	0	0	0	0	0	0	0	0	0	0	0	0	0.45293	0	0	0	0	0	0
k__Viruses|p__Viruses_noname|c__Viruses_noname|o__Viruses_noname|f__Viruses_noname|g__Viruses_noname|s__Chicory_yellow_mottle_virus_large_satellite_RNA|t__PRJNA14798		sssateliteRNA	plant virus	0	0	0	0	0	0	0	0	35.2828	0	0	0	0	0	0	3.22669	0	0	0	0	0	0	11.8163	0	4.90603	0	0	0	0	0	0	0	0	0	0	0	0	0	0	0.45293	0	0	0	0	0	0
k__Viruses|p__Viruses_noname|c__Viruses_noname|o__Viruses_noname|f__Viruses_noname|g__Viruses_noname|s__Cotton_leaf_curLO_Multan_virus_satellite_U36_1			plant virus	0	0	0	0	0	0	0	0	0	0	0	0	0	0	0	0	0	0	0	0	0	0	0	0	0	0	0	0	0	0	0	0	0	0	0	0	0	0	0	0	0	0	0	0	0	0
k__Viruses|p__Viruses_noname|c__Viruses_noname|o__Viruses_noname|f__Viruses_noname|g__Viruses_noname|s__Cotton_leaf_curLO_Multan_virus_satellite_U36_1|t__PRJNA16312			plant virus	0	0	0	0	0	0	0	0	0	0	0	0	0	0	0	0	0	0	0	0	0	0	0	0	0	0	0	0	0	0	0	0	0	0	0	0	0	0	0	0	0	0	0	0	0	0
k__Viruses|p__Viruses_noname|c__Viruses_noname|o__Viruses_noname|f__Viruses_noname|g__Viruses_noname|s__Eupatorium_yellow_vein_betasatellite			plant virus	0	0	0	0	0	0	0	0	0	0	0	0	0	0	0	0	0	0	0	0	0	0	0	0	0	0	0	0	0	0	0	0	0	0	0	0	0	0	0	0	0	0	0	0	0	0
k__Viruses|p__Viruses_noname|c__Viruses_noname|o__Viruses_noname|f__Viruses_noname|g__Viruses_noname|s__Eupatorium_yellow_vein_betasatellite|t__PRJNA14447			plant virus	0	0	0	0	0	0	0	0	0	0	0	0	0	0	0	0	0	0	0	0	0	0	0	0	0	0	0	0	0	0	0	0	0	0	0	0	0	0	0	0	0	0	0	0	0	0
k__Viruses|p__Viruses_noname|c__Viruses_noname|o__Viruses_noname|f__Viruses_noname|g__Viruses_noname|s__Honeysuckle_yellow_vein_Japan_betasatellite			plant virus	0	0	0	0	0	0	0	0	0	0	0	0	0	0	0	0	0	0	0	0	0	0	0	0	0	0	0	0	0	0	0	0	0	6.11794	0	0	0	0	0	0	0	0	0	0	0	0
k__Viruses|p__Viruses_noname|c__Viruses_noname|o__Viruses_noname|f__Viruses_noname|g__Viruses_noname|s__Honeysuckle_yellow_vein_Japan_betasatellite|t__PRJNA19603			plant virus	0	0	0	0	0	0	0	0	0	0	0	0	0	0	0	0	0	0	0	0	0	0	0	0	0	0	0	0	0	0	0	0	0	6.11794	0	0	0	0	0	0	0	0	0	0	0	0
k__Viruses|p__Viruses_noname|c__Viruses_noname|o__Viruses_noname|f__Viruses_noname|g__Viruses_noname|s__Leucas_zeylanica_yellow_vein_virus_satellite_DNA_beta			plant virus	0	0	0	0	0	0	0	0	0	0	0	0	0	0	0	0	0	0	0	0	0	0	0	0	0	0	0	0	0	0	0	0	0	0	0	0	0	0	0	0	0	0	0	0	0	0
k__Viruses|p__Viruses_noname|c__Viruses_noname|o__Viruses_noname|f__Viruses_noname|g__Viruses_noname|s__Leucas_zeylanica_yellow_vein_virus_satellite_DNA_beta|t__PRJNA41305			plant virus	0	0	0	0	0	0	0	0	0	0	0	0	0	0	0	0	0	0	0	0	0	0	0	0	0	0	0	0	0	0	0	0	0	0	0	0	0	0	0	0	0	0	0	0	0	0
k__Viruses|p__Viruses_noname|c__Viruses_noname|o__Viruses_noname|f__Viruses_noname|g__Viruses_noname|s__Lindernia_anagallis_yellow_vein_virus_satellite_DNA_beta			plant virus	0	0	0	0	0	0	0	0	0	0	0	0	0	0	0	0	0	0	0	0	0	2.0565	0	0	0	0	0	0	0	0	2.27855	0	0	0	0	0	0	0	0	0	0	0	0	0	0	0
k__Viruses|p__Viruses_noname|c__Viruses_noname|o__Viruses_noname|f__Viruses_noname|g__Viruses_noname|s__Lindernia_anagallis_yellow_vein_virus_satellite_DNA_beta|t__PRJNA19831			plant virus	0	0	0	0	0	0	0	0	0	0	0	0	0	0	0	0	0	0	0	0	0	2.0565	0	0	0	0	0	0	0	0	2.27855	0	0	0	0	0	0	0	0	0	0	0	0	0	0	0
k__Viruses|p__Viruses_noname|c__Viruses_noname|o__Viruses_noname|f__Viruses_noname|g__Viruses_noname|s__Malvastrum_leaf_curLO_Philippines_betasatellite		satelliteDNAbeta	plant virus	0	0	0	0	0	0	0	0	0	0	0	0	0	0	0	0	0	0	0	0	0	0	0	0	0	0	18.1937	0	0	0	0	0	13.1256	0	0	0	0	0	0	0	0	0	0	0	4.57491	0
k__Viruses|p__Viruses_noname|c__Viruses_noname|o__Viruses_noname|f__Viruses_noname|g__Viruses_noname|s__Malvastrum_leaf_curLO_Philippines_betasatellite|t__PRJNA214366		satelliteDNAbeta	plant virus	0	0	0	0	0	0	0	0	0	0	0	0	0	0	0	0	0	0	0	0	0	0	0	0	0	0	18.1937	0	0	0	0	0	13.1256	0	0	0	0	0	0	0	0	0	0	0	4.57491	0
k__Viruses|p__Viruses_noname|c__Viruses_noname|o__Viruses_noname|f__Viruses_noname|g__Viruses_noname|s__Sauropus_leaf_curLO_disease_associated_DNA_beta		satelliteDNAbeta	plant virus	0	0	0	0	0	0	0	0	0	0	0	0	0	0	0	0	0	0	0	0	0	0	0	0	0	0	0	0	0	0	0	0	0	0	0	0	0	0	0	0	0	0	0	0	0	0
k__Viruses|p__Viruses_noname|c__Viruses_noname|o__Viruses_noname|f__Viruses_noname|g__Viruses_noname|s__Sauropus_leaf_curLO_disease_associated_DNA_beta|t__PRJNA176433		satelliteDNAbeta	plant virus	0	0	0	0	0	0	0	0	0	0	0	0	0	0	0	0	0	0	0	0	0	0	0	0	0	0	0	0	0	0	0	0	0	0	0	0	0	0	0	0	0	0	0	0	0	0
k__Viruses|p__Viruses_noname|c__Viruses_noname|o__Viruses_noname|f__Viruses_noname|g__Viruses_noname|s__Sida_yellow_vein_disease_associated_DNA_1			plant virus	0	0	0	0	0	0	0	0	0	0	0	0	0	0	0	0	0	0	0	0	0	0	0	0	0	0	0	0	0	0	0	0	0	0	0	0	0	0	0	0	0	0	0	0	0	0
k__Viruses|p__Viruses_noname|c__Viruses_noname|o__Viruses_noname|f__Viruses_noname|g__Viruses_noname|s__Sida_yellow_vein_disease_associated_DNA_1|t__PRJNA48075			plant virus	0	0	0	0	0	0	0	0	0	0	0	0	0	0	0	0	0	0	0	0	0	0	0	0	0	0	0	0	0	0	0	0	0	0	0	0	0	0	0	0	0	0	0	0	0	0
k__Viruses|p__Viruses_noname|c__Viruses_noname|o__Viruses_noname|f__Viruses_noname|g__Viruses_noname|s__Tomato_leaf_curLO_Togo_betasatellite_Togo_2006			plant virus	0	0	0	0	0	0	0	0	0	0	0	0	0	0	0	0	0	0	0	0	0	0	0	0	0	0	0	0	0	0	0	0	0	0	0	0	0	0	0	0	0	0	0	0	0	0
k__Viruses|p__Viruses_noname|c__Viruses_noname|o__Viruses_noname|f__Viruses_noname|g__Viruses_noname|s__Tomato_leaf_curLO_Togo_betasatellite_Togo_2006|t__PRJNA60629			plant virus	0	0	0	0	0	0	0	0	0	0	0	0	0	0	0	0	0	0	0	0	0	0	0	0	0	0	0	0	0	0	0	0	0	0	0	0	0	0	0	0	0	0	0	0	0	0
k__Viruses|p__Viruses_noname|c__Viruses_noname|o__Viruses_noname|f__Viruses_noname|g__Viruses_noname|s__Tomato_yellow_leaf_curLO_Vietnam_virus_satellite_DNA_beta		satelliteDNAbeta	plant virus	0	1.3878	0	0	0	0	0	0	0	0	0	0	0	0	0	0	0	0	0	0	0	0	0	0	0	0	0	0	0	0	0	0	0	0	0	0	0	0	0	0.38913	0	0	0	0	0	0
k__Viruses|p__Viruses_noname|c__Viruses_noname|o__Viruses_noname|f__Viruses_noname|g__Viruses_noname|s__Tomato_yellow_leaf_curLO_Vietnam_virus_satellite_DNA_beta|t__PRJNA19829		satelliteDNAbeta	plant virus	0	1.3878	0	0	0	0	0	0	0	0	0	0	0	0	0	0	0	0	0	0	0	0	0	0	0	0	0	0	0	0	0	0	0	0	0	0	0	0	0	0.38913	0	0	0	0	0	0
k__Viruses|p__Viruses_noname|c__Viruses_noname|o__Viruses_noname|f__Viruses_noname|g__Viruses_noname|s__Vernonia_yellow_vein_Fujian_virus_betasatellite			plant virus	0	0	0	0	0	0	0	0	0	0	0	0	0	0	0	0	0	0	0	0	0	0	0	0	0	0	0	0	0	0	0	0	0	0	0	0	0	0	0	0	0	0	0	0	0	0
k__Viruses|p__Viruses_noname|c__Viruses_noname|o__Viruses_noname|f__Viruses_noname|g__Viruses_noname|s__Vernonia_yellow_vein_Fujian_virus_betasatellite|t__PRJNA72143			plant virus	0	0	0	0	0	0	0	0	0	0	0	0	0	0	0	0	0	0	0	0	0	0	0	0	0	0	0	0	0	0	0	0	0	0	0	0	0	0	0	0	0	0	0	0	0	0
k__Viruses|p__Viruses_noname|c__Viruses_noname|o__Viruses_noname|f__Viruses_noname|g__Viruses_noname|s__Zinnia_leaf_curLO_virus_associated_DNA_beta		satelliteDNAbeta	plant virus	0	0	0	0	0	0	0	0	0	0	0	0	0	0	0	0	0	0	0	0	0	0	0	0	0	0	0	0	0	0	0	0	0	0	0	0	0	0	0	0	0	0	0	0	0	0
k__Viruses|p__Viruses_noname|c__Viruses_noname|o__Viruses_noname|f__Viruses_noname|g__Viruses_noname|s__Zinnia_leaf_curLO_virus_associated_DNA_beta|t__PRJNA14538		satelliteDNAbeta	plant virus	0	0	0	0	0	0	0	0	0	0	0	0	0	0	0	0	0	0	0	0	0	0	0	0	0	0	0	0	0	0	0	0	0	0	0	0	0	0	0	0	0	0	0	0	0	0
[truncated: 115 more columns]

## Sheet: Supplementary Table 3
Sample ID	Filtered reads [no]	Reads mapped to Metaphlan2 markers DB [no]	[%]	Prokaryote [%]	Identified classes	Shannon diversity
KO_027	2758031	4728	0.171427	62.215	3	0.155737
Deep_KO_027	47497835	68480	0.144175	64.3553	1	0.110948
KO_029	1944698	1328	0.0682882	87.7835	3	0.996482
Deep_KO_029	117373011	27626	0.0235369	98.9842	5	0.835543
KO_030	2638171	4386	0.166252	71.4043	4	0.432192
Deep_KO_030	47267321	53168	0.112484	62.3332	4	0.426242
KO_031	3455903	27434	0.79383	67.5004	14	2.28012
Deep_KO_031	107273145	703330	0.655644	98.3562	15	2.39156
KO_034	4310872	5158	0.119651	84.4205	7	1.30649
Deep_KO_034	114570736	61680	0.0538357	94.4811	11	1.67136
KO_036	3916635	13386	0.341773	67.1828	10	1.98028
Deep_KO_036	46762160	132356	0.283041	48.9247	11	2.19156
KO_040	3632053	3734	0.102807	35.9855	6	1.37874
Deep_KO_040	60613248	28500	0.0470194	87.4076	6	1.19318
KO_046b	6908204	61046	0.883674	74.4115	11	1.78517
Deep_KO_046	42479676	344832	0.811758	74.3135	12	1.77387
KO_053	6917428	38964	0.563273	63.4257	13	2.26919
Deep_KO_053	46503251	230546	0.495763	65.2223	14	2.33685
KO_059	7199888	15454	0.214642	8.63084	5	0.868783
Deep_KO_059	45488575	48808	0.107297	11.6207	6	1.13294
KO_062	8093070	10320	0.127517	36.3447	5	1.23486
Deep_KO_062	64451341	34034	0.0528057	95.4493	5	1.22971

## Sheet: Supplementary Table 4
				Supplementary Table 4A
				Threshold of species percentage in at least one sample
				>80%	>50%	>40%	>30%	>20%	>10%	>5%	>1%
			Percentage of all prokaryotes	17.2525	62.5637	68.565	76.1704	85.8257	92.6272	96.3679	99.5094
Bacterial/archaeal species >10% in at least one sample (93% of total prokaryotes, 77 species)			Number of species satisfying the threshold	5	23	28	36	53	77	105	108
			Number of species satisfying the threshold									Max. species % observed in a sample [%]	Species precentage (in all samples) [%]
Species	Gram stain type	Respiratory type	Habitat	>80%	>50%	>40%	>30%	>20%	>10%	>5%	>1%			GO_161	GO_162	KO_005	KO_006	KO_013	KO_015	KO_016	KO_017	KO_018	KO_019	KO_021	KO_023	KO_024	KO_025	KO_026	KO_027	KO_029	KO_030	KO_031	KO_033	KO_034	KO_035	KO_036	KO_037	KO_038	KO_040	KO_041	KO_042	KO_043	KO_044	KO_045	KO_046b	KO_047b	KO_048a	KO_049a	KO_050a
k__Archaea|p__Euryarchaeota|c__Methanobacteria|o__Methanobacteriales|f__Methanobacteriaceae|g__Methanobrevibacter|s__Methanobrevibacter_unclassified	Gram-positive	anaerobic	human	0	0	0	1	2	4	6	7	33.7296	0.788797	0	0	0	0	0	0	0	0	0	0	0	0	0	0	0	0	0	0	0	0	0	0	13.5405	0	0	0	0	0	0	0	0	0	0	0	0	0
k__Bacteria|p__Proteobacteria|c__Betaproteobacteria|o__Neisseriales|f__Neisseriaceae|g__Neisseria|s__Neisseria_unclassified	Gram-negative	aerobic	human	0	0	0	0	1	1	1	7	27.5128	0.298562	0	0	2.12304	27.5128	0	0	0	0	0	0	0	0	0	0	0	0	0	0	1.44997	0	0	0	0	0	0	0	0	0	0	0	0	2.40364	0.222588	0	0	0
k__Bacteria|p__Proteobacteria|c__Gammaproteobacteria|o__Enterobacteriales|f__Enterobacteriaceae|g__Escherichia|s__Escherichia_unclassified	Gram-negative	facultative anaerobic	human	0	0	0	0	0	1	3	3	11.0596	0.178946	0	0.522515	0	0	0	0	0	0	0	0	0	0	0	0	0	0	0	6.21599	0	0	0	0	0.88573	0	0	0	0	0	0	0	0	0	0	0	0	0
k__Bacteria|p__Bacteroidetes|c__Bacteroidetes_noname|o__Bacteroidetes_noname|f__Bacteroidetes_noname|g__Bacteroidetes_noname|s__Bacteroidetes_oral_taxon_274	Gram-negative	anaerobic	oral	0	0	0	0	3	9	16	23	27.9198	1.56524	5.97245	2.70145	1.88705	0.352603	0	0	0	0	5.93193	0	0	0	0	0	0	0	0	0	14.5754	0	6.73988	0	2.81321	0	0	0	0	0	0	0	0	3.22891	9.89016	0	0	0
k__Bacteria|p__Firmicutes|c__Clostridia|o__Clostridiales|f__Eubacteriaceae|g__Eubacterium|s__Eubacterium_saphenum	Gram-positive	anaerobic	oral	0	0	0	2	3	5	13	20	31.8941	1.35824	3.94193	0	0	0.525659	0	0	0	0	6.65237	0	0	0	0	0	0	0	0	0	5.45612	0	0	0	14.8904	0	0	0	0	0	0	0	0	0.484836	2.37692	0	0	0.152524
k__Bacteria|p__Proteobacteria|c__Deltaproteobacteria|o__Desulfobacterales|f__Desulfobulbaceae|g__Desulfobulbus|s__Desulfobulbus_sp_oral_taxon_041	Gram-negative	anaerobic	oral	0	0	1	1	2	5	12	25	44.3565	1.34633	44.3565	1.74053	0.479587	0.95386	0	0	0	0	2.2375	0	0	0	0	0	0	0	0	7.99636	11.4275	0	0	0	1.39275	0	0	0	0	0	0	1.88324	0	1.65586	2.65387	0	0	0
k__Bacteria|p__Actinobacteria|c__Actinobacteria|o__Actinomycetales|f__Propionibacteriaceae|g__Propionibacterium|s__Propionibacterium_propionicum	Gram-positive	facultative anaerobic	oral	0	0	0	0	1	6	11	22	23.883	1.04414	5.70992	0.529122	5.43907	3.67944	0	0	0	0	3.13849	0	0	0	0	0	0	0	0	0	10.805	0	1.01121	0	0	0	0	0	0	0	0	0	0	18.9269	1.30994	0	0	0
k__Bacteria|p__Actinobacteria|c__Actinobacteria|o__Actinomycetales|f__Corynebacteriaceae|g__Corynebacterium|s__Corynebacterium_matruchotii	Gram-positive	aerobic	oral	0	1	1	1	1	3	5	12	70.6699	0.922485	0	1.20587	1.89101	0.0537574	0	0	0	0	0	0	0	0	0	0	0	0	0	0	4.62359	0	0	0	0	0	0	0	0	0	0	0	0	16.0139	0	0	0	0
k__Bacteria|p__Synergistetes|c__Synergistia|o__Synergistales|f__Synergistaceae|g__Fretibacterium|s__Fretibacterium_fastidiosum	Gram-negative	anaerobic	oral	0	0	0	0	1	3	5	18	22.3429	0.782922	3.56055	0.232868	0	0.356862	0	0	0	0	22.3429	0	0	0	0	0	0	0	0	4.70106	3.47732	0	0	0	12.1524	0	0	0	0	0	0	0	0	0.466127	1.50556	0	0	0
k__Bacteria|p__Bacteroidetes|c__Bacteroidia|o__Bacteroidales|f__Porphyromonadaceae|g__Tannerella|s__Tannerella_forsythia	Gram-negative	anaerobic	oral	0	0	0	0	0	2	4	13	13.4538	0.468427	1.0319	0.484142	0.376208	0	0	0	0	0	2.33979	0	0	0	0	0	0	0	0	0	2.30116	0	0	0	13.4538	0	0	0	0	0	0	0	0	0.457109	0.520455	0	0	0
k__Bacteria|p__Proteobacteria|c__Betaproteobacteria|o__Burkholderiales|f__Burkholderiaceae|g__Lautropia|s__Lautropia_mirabilis	Gram-negative	aerobic	oral	0	0	0	0	1	2	3	8	26.3889	0.427182	0	1.86191	26.3889	4.88383	0	0	0	0	0	0	0	0	0	0	0	0	0	0	2.97944	0	0	0	0	0	0	0	0	0	0	0	0	10.3594	0	0	0	0
k__Bacteria|p__Actinobacteria|c__Actinobacteria|o__Actinomycetales|f__Actinomycetaceae|g__Actinomyces|s__Actinomyces_sp_oral_taxon_448	Gram-positive	facultative anaerobic	oral	0	1	1	1	1	1	1	1	55.8547	0.398962	0	0	0	0	0	0	0	0	0	0	0	0	0	0	0	0	0	0	0	0	0	0	0	0	0	0	0	0	0	0	0	0	0	0	0	0
k__Bacteria|p__Firmicutes|c__Clostridia|o__Clostridiales|f__Eubacteriaceae|g__Pseudoramibacter|s__Pseudoramibacter_alactolyticus	Gram-positive	anaerobic	oral	0	0	0	0	1	1	3	6	23.0846	0.308318	0	0	0	0	0	0	0	0	0	0	0	0	0	0	0	0	0	0	0	0	0	0	0	0	0	0	0	0	0	6.55828	0	0	0	0	0	0
k__Bacteria|p__Firmicutes|c__Bacilli|o__Lactobacillales|f__Streptococcaceae|g__Streptococcus|s__Streptococcus_sanguinis	Gram-positive	facultative anaerobic	oral	0	0	0	0	1	1	2	8	22.0044	0.286907	0	0.0718793	22.0044	1.23886	0	0	0	0	0	0	0	0	0	0	0	0	0	0	2.22691	0	0	0	0	0	0	0	0	0	0	0	0	7.22835	0	0	0	0
k__Bacteria|p__Firmicutes|c__Clostridia|o__Clostridiales|f__Clostridiales_Family_XIII_Incertae_Sedis|g__Clostridiales_Family_XIII_Incertae_Sedis_noname|s__Eubacterium_infirmum	Gram-positive	anaerobic	oral	0	0	0	0	0	1	1	7	18.4057	0.232965	1.16458	0	0	0	0	0	0	0	0	0	0	0	0	0	0	0	0	0	0.31475	0	0	0	0	0	0	0	0	0	0	0	0	0	0.757554	0	0	0
k__Bacteria|p__Firmicutes|c__Bacilli|o__Lactobacillales|f__Streptococcaceae|g__Streptococcus|s__Streptococcus_gordonii	Gram-positive	facultative anaerobic	oral	0	0	0	0	0	1	1	5	17.3711	0.194172	0	0	1.55485	17.3711	0	0	0	0	0	0	0	0	0	0	0	0	0	0	0	0	0	0	0	0	0	0	0	0	0	0	0	0.702703	0	0	0	0
k__Bacteria|p__Synergistetes|c__Synergistia|o__Synergistales|f__Synergistaceae|g__Pyramidobacter|s__Pyramidobacter_piscolens	Gram-negative	anaerobic	oral	0	0	0	0	0	1	1	2	16.1421	0.126104	0	0	0	0	0	0	0	0	0	0	0	0	0	0	0	0	0	0	0	0	0	0	1.51247	0	0	0	0	0	0	0	0	0	0	0	0	0
k__Bacteria|p__Proteobacteria|c__Betaproteobacteria|o__Burkholderiales|f__Alcaligenaceae|g__Bordetella|s__Bordetella_unclassified	Gram-negative	aerobic	pathogen	0	1	1	1	1	5	8	16	60.2263	1.18539	0	0	0	0	0	0	0	0	0	0	0	0	0	0	0	0	0	0	0	0	0	0	0	60.2263	0	0	0	0	0	0	0	0	0	0	13.2833	0
k__Bacteria|p__Firmicutes|c__Clostridia|o__Clostridiales|f__Clostridiaceae|g__Clostridium|s__Clostridium_tetani	Gram-positive	anaerobic	pathogen/soil	0	1	1	1	1	2	4	6	58.0755	0.673715	0	58.0755	0	0	0	0	0	0	0	0	0	0	0	0	0	0	0	0	0	0	0	0	0	0	0	3.71395	0	0	0	0	0	0	0	0	0	0.420602
k__Bacteria|p__Proteobacteria|c__Gammaproteobacteria|o__Xanthomonadales|f__Xanthomonadaceae|g__Stenotrophomonas|s__Stenotrophomonas_maltophilia	Gram-negative	aerobic	pathogen	0	0	0	0	0	2	2	2	17.037	0.196028	0	0	0	0	0	0	0	0	0	0	0	0	0	0	0	0	0	0	0	0	0	0	0	0	0	0	0	0	0	0	0	0	0	0	0	0
k__Bacteria|p__Proteobacteria|c__Alphaproteobacteria|o__Rhizobiales|f__Bartonellaceae|g__Bartonella|s__Bartonella_unclassified	Gram-negative	aerobic	pathogen	0	0	0	0	1	1	1	2	20.088	0.159806	0	0	0	0	0	0	0	0	0	0	0	0	0	0	0	0	0	0	0	0	0	0	0	0	0	0	0	0	0	0	0	0	0	0	0	2.28489
k__Bacteria|p__Firmicutes|c__Clostridia|o__Clostridiales|f__Peptostreptococcaceae|g__Peptostreptococcaceae_noname|s__Clostridium_sordellii	Gram-positive	anaerobic	pathogen	0	0	0	0	0	1	2	3	11.9471	0.140979	0	6.28736	0	0	0	0	0	0	0	0	0	0	0	0	0	0	0	0	0	0	0	0	0	0	0	11.9471	0	0	0	0	0	0	0	0	0	1.21342
k__Bacteria|p__Actinobacteria|c__Actinobacteria|o__Actinomycetales|f__Brevibacteriaceae|g__Brevibacterium|s__Brevibacterium_unclassified	Gram-positive	aerobic	soil	0	5	12	16	22	31	45	53	70.935	8.5001	0.857405	0	0	0	8.49389	0	0	16.937	0	45.8385	0	0	0	0	0	68.0324	0	50.763	0	0	9.09793	4.91463	0	0	5.6126	0	0	0	0	0	0	0	0	0	0	0
k__Bacteria|p__Actinobacteria|c__Actinobacteria|o__Actinomycetales|f__Nocardioidaceae|g__Kribbella|s__Kribbella_unclassified	Gram-positive	aerobic	soil	0	6	8	13	22	32	46	60	70.124	8.40249	0	0	0	0	6.98678	39.6091	0	0	14.6754	0	7.34598	0	0	0	16.4747	0	27.1865	6.37685	0	46.2277	0	0	1.53882	0	66.7984	13.3345	0	0	9.71809	0	0	5.31242	0	25.5034	5.28245	18.2092
k__Bacteria|p__Proteobacteria|c__Gammaproteobacteria|o__Pseudomonadales|f__Pseudomonadaceae|g__Pseudomonas|s__Pseudomonas_unclassified	Gram-negative	aerobic	soil/water	1	4	8	9	12	18	27	35	95.1288	5.36841	1.13139	0	0	0	0	0	53.1104	11.1746	0	0	24.9761	0	73.3013	0	0	0	21.0945	0	0	0	0	0	0	3.07463	0	0	0	0	0	62.9093	0	0.344911	0	0	0	0
k__Bacteria|p__Actinobacteria|c__Actinobacteria|o__Actinomycetales|f__Micromonosporaceae|g__Actinoplanes|s__Actinoplanes_unclassified	Gram-positive	aerobic	soil	2	6	6	7	11	17	24	31	93.961	5.15236	2.77307	2.21746	0	0	56.1204	4.89319	0	9.32543	0	0	0	0	0	0	0	0	33.5693	0	0	0	29.4251	15.9697	0	0	11.6666	0	69.3254	0	0	0	20.33	0.308401	3.25321	0	0	2.17337
k__Bacteria|p__Actinobacteria|c__Actinobacteria|o__Actinomycetales|f__Streptosporangiaceae|g__Streptosporangium|s__Streptosporangium_roseum	Gram-positive	aerobic	soil	1	1	3	5	11	25	31	39	100	4.83899	0	0	0	0	0	0	0	4.11064	0	26.1273	0	0	0	0	0	19.0111	0	5.14157	0	0	0	0	0	0	0	0	0	0	0	0	0	0	0	0	0	0
k__Bacteria|p__Actinobacteria|c__Actinobacteria|o__Actinomycetales|f__Pseudonocardiaceae|g__Saccharomonospora|s__Saccharomonospora_unclassified	Gram-positive	aerobic	soil	0	1	2	8	12	17	25	29	61.8392	4.10013	0	0	0	0	15.2265	0	0	0	0	0	0	0	0	0	25.7769	0	0	0	0	32.9388	0	0	0	0	5.14534	10.6217	0	0	30.8694	0	0	0	0	29.6427	0	0
k__Bacteria|p__Proteobacteria|c__Betaproteobacteria|o__Burkholderiales|f__Alcaligenaceae|g__Pusillimonas|s__Pusillimonas_unclassified	Gram-negative	aerobic	soil	0	2	3	4	6	17	23	35	76.5141	3.66099	0.37839	0	0	0	0	0	0	0	17.8936	0	0	17.6101	0	0	12.2981	0	0	0	0.369058	0	4.01508	0	0	32.9055	0	0	0	0	0	7.01327	8.19603	0	0	0	0	0.871006
k__Bacteria|p__Proteobacteria|c__Alphaproteobacteria|o__Rhizobiales|f__Phyllobacteriaceae|g__Mesorhizobium|s__Mesorhizobium_unclassified	Gram-negative	aerobic	soil	0	1	2	3	5	11	20	46	61.9369	3.07655	0.1154	0.23957	0	0	0	0	0	0	0.998658	0	0	0	5.78857	61.9369	0	0	0	0	0	0	4.55715	0.345129	0.17808	0.246719	1.35113	3.62629	26.3615	8.81213	16.622	0	1.89334	0	0.458635	2.27057	26.1299	0.19579
k__Bacteria|p__Proteobacteria|c__Gammaproteobacteria|o__Xanthomonadales|f__Xanthomonadaceae|g__Rhodanobacter|s__Rhodanobacter_unclassified	Gram-negative	aerobic	soil/water	0	1	2	3	6	14	17	32	66.4203	2.84086	0	0.0174088	0	0	0	0.755784	0	0	0.807205	0	0	1.87265	0	0	22.3551	0	18.1497	0	0.33813	0	24.4376	0.449672	0.234726	0	0	0	0	0	0	5.75645	14.0041	0.0474801	66.4203	2.23889	0	2.13689
k__Bacteria|p__Firmicutes|c__Negativicutes|o__Selenomonadales|f__Veillonellaceae|g__Mitsuokella|s__Mitsuokella_unclassified	Gram-negative	anaerobic	soil/animal	0	0	2	2	2	10	17	34	49.3845	2.37118	0	0.406327	0.331247	0	0	0	0	19.3536	0	13.0947	0	45.597	0	0	0	12.9566	0	0	0	0	0	0	0	0	3.20671	0	0	0	0	0	0	0	0	9.4476	8.78713	0
k__Bacteria|p__Actinobacteria|c__Actinobacteria|o__Actinomycetales|f__Pseudonocardiaceae|g__Saccharopolyspora|s__Saccharopolyspora_unclassified	Gram-positive	aerobic	soil	0	1	1	2	4	9	16	25	78.5869	2.19687	0	0	0	0	0	0	0	0	2.85295	0	0	0	4.45348	0	6.86287	0	0	0	0	12.3971	0	0	0	0	0	0	0	0	16.7333	0	0	0	0	0	0	0
k__Bacteria|p__Proteobacteria|c__Gammaproteobacteria|o__Chromatiales|f__Ectothiorhodospiraceae|g__Spiribacter|s__Spiribacter_unclassified	Gram-negative	anaerobic	sea water	0	1	2	3	4	9	14	24	52.6925	2.08497	1.50066	0	0	0	0	4.1201	0	7.41093	0	0	0	34.9203	0	0	0	0	0	14.8079	0	0	0	0	0	0	0	0	0	0	0	0	0	0	0	0	13.4592	0
k__Bacteria|p__Deinococcus_Thermus|c__Deinococci|o__Deinococcales|f__Deinococcaceae|g__Deinococcus|s__Deinococcus_unclassified	Gram-positive	aerobic	soil	0	0	0	2	3	8	18	39	31.1646	2.0338	0	0	0	0	0	1.99493	0	0	0	0	0	0	0	18.2901	0	0	0	0	0	0	0	2.08247	0.729183	0	0	4.9094	0	0	0	0	0	0	0.442105	7.00672	13.0338	2.5089
k__Bacteria|p__Proteobacteria|c__Betaproteobacteria|o__Burkholderiales|f__Comamonadaceae|g__Polaromonas|s__Polaromonas_unclassified	Gram-negative	aerobic	soil/water	0	1	2	3	4	9	11	17	58.4399	1.87819	0	0	0	0	0	0	0	0	0	0	0	0	0	0	0	0	0	0	0	0	0	0	0	0	0	0	0	0	0	0	0	0	0	0	0	0
k__Bacteria|p__Actinobacteria|c__Actinobacteria|o__Actinomycetales|f__Pseudonocardiaceae|g__Pseudonocardia|s__Pseudonocardia_unclassified	Gram-positive	aerobic	soil	0	1	1	2	3	7	15	26	51.8935	1.82603	0	0	0	0	0	0	0	0	3.39534	0	0	0	0	0	0	0	0	0	0	0	0	0	0	0	3.3723	0	0	0	0	0	5.44668	0.0801415	0	0	0	0
k__Bacteria|p__Proteobacteria|c__Betaproteobacteria|o__Burkholderiales|f__Burkholderiaceae|g__Burkholderia|s__Burkholderia_unclassified	Gram-negative	aerobic	soil	0	0	1	1	4	9	12	18	46.8896	1.55801	1.99772	0	0	0	0	0	46.8896	0	0	0	22.0507	0	10.7859	0	16.2323	0	0	0	0	0	0	11.451	0	0	0	0	0	0	0	0	0	0	0	0	0	2.29929
k__Bacteria|p__Firmicutes|c__Clostridia|o__Clostridiales|f__Clostridiaceae|g__Clostridium|s__Clostridium_sporogenes	Gram-positive	anaerobic	soil/water/human	0	1	2	2	2	4	4	7	64.3297	1.10198	0	4.79369	0	0	0	47.8434	0	0	0	0	0	0	0	0	0	0	0	0	0	0	0	0	0.964766	0	0	0	0	0	0	0	0	0	0	0	0	64.3297
k__Bacteria|p__Proteobacteria|c__Gammaproteobacteria|o__Oceanospirillales|f__Halomonadaceae|g__Halomonas|s__Halomonas_unclassified	Gram-negative	aerobic	soil/water	0	0	0	1	2	5	11	14	38.0299	1.08512	1.10768	0	0	0	0	0	0	21.8809	0	0	0	0	0	0	0	0	0	0	0	0	0	0	0	3.01021	0	0	0	0	0	0	0	0	0	0	0	0
k__Bacteria|p__Proteobacteria|c__Gammaproteobacteria|o__Pseudomonadales|f__Pseudomonadaceae|g__Pseudomonas|s__Pseudomonas_caeni	Gram-negative	aerobic	soil/water	1	1	1	1	1	2	4	9	96.2438	0.983271	0	0	0	0	0	0	0	0	0	0	0	0	0	0	0	0	0	0	0	0	0	0	0	0	0	0	0	0	0	0	0	0	0	0	0	0
k__Bacteria|p__Proteobacteria|c__Alphaproteobacteria|o__Rhizobiales|f__Phyllobacteriaceae|g__Mesorhizobium|s__Mesorhizobium_loti	Gram-negative	aerobic	soil	0	0	0	0	1	7	9	16	23.8788	0.933485	0	0	0	0	0	0	0	0	0	0	0	0	1.90516	10.6838	0	0	0	0	0	0	1.14188	0	0	0	0	0	0	0	6.29005	0	0	0	0	0	7.70661	0.0829253
k__Bacteria|p__Firmicutes|c__Clostridia|o__Clostridiales|f__Peptostreptococcaceae|g__Peptostreptococcaceae_noname|s__Peptostreptococcaceae_noname_unclassified	Gram-positive	anaerobic	soil/water	0	0	0	1	2	5	9	10	31.4392	0.926111	0	7.61988	0	0	0	0	0	0	0	0	0	0	0	0	0	0	0	0	0	0	0	0	0	0	0	13.9712	0	0	0	0	0	0	0	0	0	0.994125
k__Bacteria|p__Chlorobi|c__Chlorobia|o__Chlorobiales|f__Chlorobiaceae|g__Chlorobium|s__Chlorobium_phaeobacteroides	Gram-negative	anaerobic	soil/water	1	1	1	1	1	2	4	11	82.7754	0.909482	0.277402	0	0	0	0	0	0	0	0	0	0	0	0	0	0	0	0	0	0	0	0	1.59008	0	0	0	0	0	82.7754	0	0	0	0	0	0	0	0
k__Archaea|p__Thaumarchaeota|c__Thaumarchaeota_noname|o__Nitrosopumilales|f__Nitrosopumilaceae|g__Candidatus_Nitrosoarchaeum|s__Candidatus_Nitrosoarchaeum_unclassified	Gram-negative	aerobic	soil	0	1	2	2	3	3	3	5	57.9538	0.895412	4.02028	0	0	0	0	0	0	0	0	0	0	0	0	0	0	0	0	0	0	0	0	57.9538	0	0	0	0	0	0	0	0	0	0	0	0	0	0
k__Bacteria|p__Proteobacteria|c__Alphaproteobacteria|o__Rhizobiales|f__Bradyrhizobiaceae|g__Rhodopseudomonas|s__Rhodopseudomonas_unclassified	Gram-negative	aerobic	soil	0	0	0	0	0	4	9	15	19.358	0.881228	0	0	0	0	0	0	0	0	0	0	0	0	0	0	0	0	0	0	0	0	0	0	0	0	0	0	0	0	0	0	0	0.147513	0	18.8138	0	0
k__Bacteria|p__Proteobacteria|c__Alphaproteobacteria|o__Rhodospirillales|f__Rhodospirillaceae|g__Rhodospirillum|s__Rhodospirillum_unclassified	Gram-negative	aerobic	water	0	1	1	1	1	2	6	8	65.7668	0.872096	0	0	0	0	0	0	0	8.34223	0	0	18.6456	0	0	0	0	0	0	0	0	8.43639	0	0	0	0	0	0	0	0	0	0	0	0	0	0	0	0
k__Bacteria|p__Proteobacteria|c__Alphaproteobacteria|o__Rhizobiales|f__Hyphomicrobiaceae|g__Hyphomicrobium|s__Hyphomicrobium_unclassified	Gram-negative	aerobic	soil	0	0	0	0	0	4	6	21	15.4852	0.828019	0	0	0	0	0	0	0	0	0	0	0	0	0	0	0	0	0	0	0	0	0	0	0	0	0	0	0	0	0	0	0	0.0539959	0.0826111	0	3.61628	0
k__Bacteria|p__Proteobacteria|c__Betaproteobacteria|o__Burkholderiales|f__Comamonadaceae|g__Comamonas|s__Comamonas_unclassified	Gram-negative	aerobic	soil	0	0	0	0	1	4	9	15	26.3625	0.793836	0	0	0	0	0	0	0	0	0	0	0	0	3.11987	0	0	0	0	0	0	0	0	0	0	0	0	0	0	0	0	0	0	0	0	0	0	0
k__Bacteria|p__Actinobacteria|c__Actinobacteria|o__Actinomycetales|f__Microbacteriaceae|g__Leifsonia|s__Leifsonia_unclassified	Gram-positive	aerobic	soil	0	0	0	0	2	2	7	15	26.0428	0.725272	1.07953	0	0	0	0	0	0	0	0	0	0	0	0	0	0	0	0	0	0	0	0	0	0	0	0	0	0	0	0	0	23.5005	0	0	0	0	0
k__Bacteria|p__Proteobacteria|c__Gammaproteobacteria|o__Alteromonadales|f__Alteromonadaceae|g__Marinobacter|s__Marinobacter_unclassified	Gram-negative	aerobic	sea water	0	1	1	1	2	3	3	4	57.1065	0.69395	0	0	0	0	0	0	0	0	0	0	0	0	0	0	0	0	0	0	0	0	0	0	0	0	0	0	0	0	0	0	0	0	0	0	0	0
k__Bacteria|p__Acidobacteria|c__Acidobacteriia|o__Acidobacteriales|f__Acidobacteriaceae|g__Granulicella|s__Granulicella_unclassified	Gram-negative	aerobic	soil	0	0	0	0	0	2	10	21	11.7304	0.693332	0	0	0	0	0	0	0	0	0	4.46507	0	0	0	0	0	0	0	0	0	0	0	1.91492	0	0	0	0	0	0	0	6.19201	0	0	0.40654	0	5.99257	0
k__Bacteria|p__Proteobacteria|c__Alphaproteobacteria|o__Rhizobiales|f__Bradyrhizobiaceae|g__Afipia|s__Afipia_unclassified	Gram-negative	aerobic	soil	0	0	0	0	1	2	5	9	26.413	0.568381	0	0	0	0	0	0	0	0	0	0	0	0	0	9.08923	0	0	0	0	0	0	0	0	0	0	0	0	1.60486	0	0	0	0	0	0	4.2632	0.679988	0
k__Bacteria|p__Proteobacteria|c__Betaproteobacteria|o__Nitrosomonadales|f__Nitrosomonadaceae|g__Nitrosospira|s__Nitrosospira_unclassified	Gram-negative	aerobic	soil	0	0	0	2	2	2	4	4	33.7726	0.552646	0	0	0	0	0	0	0	0	0	0	0	0	0	0	0	0	0	0	0	0	0	0	0	0	0	0	0	0	0	0	0	0	0	0	0	0
k__Bacteria|p__Actinobacteria|c__Actinobacteria|o__Actinomycetales|f__Microbacteriaceae|g__Agromyces|s__Agromyces_unclassified	Gram-positive	aerobic	soil	0	0	0	0	1	3	6	7	26.6293	0.55191	0.577643	0	0	0	0	0	0	0	0	0	0	0	0	0	0	0	0	0	0	0	0	0	0	0	0	0	0	0	0	5.3087	26.6293	0	0	0	0	0
k__Bacteria|p__Proteobacteria|c__Betaproteobacteria|o__Burkholderiales|f__Comamonadaceae|g__Variovorax|s__Variovorax_unclassified	Gram-negative	aerobic	soil/water	0	0	0	1	1	1	3	14	35.2996	0.530861	0	0	0	0	0	0	0	0	0	0	0	0	0.645658	0	0	0	0	0	0	0	0	0	0	0	0	0	0	0	0	0	0	0	0	0	0	0
k__Bacteria|p__Proteobacteria|c__Betaproteobacteria|o__Burkholderiales|f__Burkholderiales_noname|g__Thiomonas|s__Thiomonas_unclassified	Gram-negative	aerobic	soil/human	0	0	0	0	0	2	6	12	15.5262	0.522465	0	0	0	0	7.76369	0	0	0	0	10.4744	0	0	0	0	0	0	0	0	0	0	0	0	0	0	0	0	0	0	15.5262	0	0	0	0	0	0	0
k__Bacteria|p__Candidatus_Saccharibacteria|c__Candidatus_Saccharibacteria_noname|o__Candidatus_Saccharibacteria_noname|f__Candidatus_Saccharibacteria_noname|g__Candidatus_Saccharibacteria_noname|s__candidate_division_TM7_single_cell_isolate_TM7c	?	?	soil/water	0	0	0	0	2	2	3	7	26.0809	0.491539	0	0	0.410193	0.277969	0	0	0	0	0	0	0	0	0	0	0	0	0	0	1.56426	0	0	0	0	0	0	0	0	0	0	0	0	0.295685	0	0	0	0
k__Bacteria|p__Proteobacteria|c__Alphaproteobacteria|o__Rhizobiales|f__Bradyrhizobiaceae|g__Rhodopseudomonas|s__Rhodopseudomonas_palustris	Gram-negative	aerobic	soil	0	0	0	0	0	2	4	11	13.2632	0.398458	0	0.194108	0	0	0	0	0	0	0	0	0	0	0	0	0	0	0	0	0	0	0	0	0	0	0	0	0	0	4.24091	0	0	0	0	0	0	0
k__Bacteria|p__Proteobacteria|c__Gammaproteobacteria|o__Pseudomonadales|f__Pseudomonadaceae|g__Pseudomonas|s__Pseudomonas_mandelii	Gram-negative	aerobic	soil/water	0	0	1	1	1	1	2	3	44.4453	0.380478	0	0	0	0	0	0	0	0	0	0	0	0	0	0	0	0	0	0	0	0	0	0	0	0	0	0	0	0	0	0	0	0	0	0	0	0
k__Bacteria|p__Actinobacteria|c__Actinobacteria|o__Actinomycetales|f__Micromonosporaceae|g__Salinispora|s__Salinispora_unclassified	Gram-positive	aerobic	soil	0	0	0	0	0	1	3	13	10.2083	0.377025	1.20624	0	0	0	2.01786	0.783474	0	0	0	0	0	0	0	0	0	0	0	0	0	0	1.48135	0	0	0	1.39348	0	2.70823	0	0	0	0	0	0.347583	0	0	0.625531
k__Bacteria|p__Actinobacteria|c__Actinobacteria|o__Actinomycetales|f__Nocardiaceae|g__Rhodococcus|s__Rhodococcus_erythropolis	Gram-positive	aerobic	soil/water	0	0	1	1	1	1	1	1	48.345	0.345321	0	0	0	0	0	0	0	0	0	0	0	0	0	0	0	0	0	0	0	0	0	0	0	0	0	0	0	0	0	0	0	0	0	0	0	0
k__Bacteria|p__Firmicutes|c__Clostridia|o__Clostridiales|f__Clostridiaceae|g__Clostridium|s__Clostridium_perfringens	Gram-positive	anaerobic	soil/water/human	0	0	0	1	1	1	2	3	35.0437	0.329797	0	0	0	0	0	0	0	0	0	0	0	0	0	0	0	0	0	0	0	0	0	0	9.91651	0	0	35.0437	0	0	0	0	0	0	0	0	0	1.2114
k__Bacteria|p__Candidatus_Saccharibacteria|c__Candidatus_Saccharibacteria_noname|o__Candidatus_Saccharibacteria_noname|f__Candidatus_Saccharibacteria_noname|g__Candidatus_Saccharibacteria_noname|s__candidate_division_TM7_single_cell_isolate_TM7b	?	?	soil/water	0	0	0	0	1	1	3	4	23.1326	0.302792	0	0	0	0	0	0	0	0	0	0	0	0	0	0	0	0	0	0	0.865568	0	0	0	0	0	0	0	0	0	0	0	0	0.0805952	0	0	0	0
k__Bacteria|p__Proteobacteria|c__Betaproteobacteria|o__Burkholderiales|f__Alcaligenaceae|g__Advenella|s__Advenella_kashmirensis	Gram-negative	aerobic	soil	0	0	0	0	1	1	2	2	21.8956	0.222337	0	0	0	0	0	0	0	0	0	0	0	0	0	0	0	0	0	0	0	0	0	0	0	0.286844	0	0	0	0	0	0	0	0	0	0	0	0
k__Bacteria|p__Actinobacteria|c__Actinobacteria|o__Actinomycetales|f__Thermomonosporaceae|g__Actinomadura|s__Actinomadura_madurae	Gram-positive	aerobic	soil	0	0	0	0	0	1	2	3	19.6995	0.214027	0	0	0	0	0	0	0	0	0	0	0	0	0	0	0	0	0	0	0	0	0	0	0	0	0	0	0	8.41249	0	0	0	0	0	0	0	0
k__Bacteria|p__Acidobacteria|c__Acidobacteriia|o__Acidobacteriales|f__Acidobacteriaceae|g__Terriglobus|s__Terriglobus_unclassified	Gram-negative	aerobic	soil	0	0	0	0	0	1	1	6	14.3008	0.204125	0	0	0	0	3.39096	0	0	0	0	0	0	0	0	0	0	0	0	0	0	0	0	0	0	0	0	0	0	0	0	0	0	0	0	0	0	0
k__Bacteria|p__Proteobacteria|c__Alphaproteobacteria|o__Rickettsiales|f__Rickettsiaceae|g__Rickettsia|s__Rickettsia_felis	Gram-negative	aerobic	soil/animal	0	0	0	0	1	1	1	1	26.9816	0.192726	0	0	0	0	0	0	0	0	0	0	26.9816	0	0	0	0	0	0	0	0	0	0	0	0	0	0	0	0	0	0	0	0	0	0	0	0	0
k__Bacteria|p__Proteobacteria|c__Betaproteobacteria|o__Hydrogenophilales|f__Hydrogenophilaceae|g__Thiobacillus|s__Thiobacillus_denitrificans	Gram-negative	aerobic	soil/water	0	0	0	0	0	1	1	5	11.2313	0.168164	0	0	0	0	0	0	0	0	0	0	0	0	0	0	0	0	0	0	0	0	0	0	0	0	0	0	0	0	0	0	0	0	0.583852	0	0	0
k__Bacteria|p__Proteobacteria|c__Betaproteobacteria|o__Rhodocyclales|f__Rhodocyclaceae|g__Azospira|s__Azospira_oryzae	Gram-negative	aerobic	soil/water	0	0	0	0	0	1	1	1	19.651	0.146948	0	0	0	0	0	0	0	0	0	0	0	0	0	0	0	0	0	0	0	0	0	0	0	0	0	0	0	0	0	0	0	0	0	0	0	0
k__Bacteria|p__Actinobacteria|c__Actinobacteria|o__Actinomycetales|f__Promicromonosporaceae|g__Promicromonospora|s__Promicromonospora_sukumoe	Gram-positive	aerobic	soil	0	0	0	0	0	1	1	1	18.8046	0.145175	0	0	0	0	0	0	0	0	0	0	0	0	0	0	0	0	0	0	0	0	0	0	0	0	0	0	0	0	0	0	0	0	0	0	0	0
k__Bacteria|p__Proteobacteria|c__Alphaproteobacteria|o__Rhizobiales|f__Brucellaceae|g__Brucella|s__Brucella_pinnipedialis	Gram-negative	aerobic	soil/animal	0	0	0	0	0	1	1	2	16.7203	0.131587	0	0	0	0	0	0	0	0	0	0	0	0	0	0	0	0	0	0	0	0	0	0	0	0	0	0	0	0	0	0	0	0	0	0	0	0
k__Bacteria|p__Proteobacteria|c__Alphaproteobacteria|o__Rhodospirillales|f__Rhodospirillales_noname|g__Rhodospirillales_noname|s__Reyranella_massiliensis	Gram-negative	aerobic	water	0	0	0	0	0	1	1	3	11.9794	0.131293	0	0	0	0	0	0	0	0	0	0	0	0	0	0	0	0	0	0	0	0	0	0	0	0	0	0	0	0	0	0	0	0	0	0	0	0
k__Bacteria|p__Proteobacteria|c__Gammaproteobacteria|o__Aeromonadales|f__Aeromonadaceae|g__Aeromonas|s__Aeromonas_salmonicida	Gram-negative	facultative anaerobic	soil/animal	0	0	0	0	0	1	1	1	17.6913	0.126367	0	0	0	0	0	0	0	0	0	0	0	0	0	0	0	0	0	0	0	0	0	0	0	0	0	0	0	0	0	0	0	0	0	0	0	0
k__Bacteria|p__Proteobacteria|c__Gammaproteobacteria|o__Pseudomonadales|f__Pseudomonadaceae|g__Pseudomonas|s__Pseudomonas_stutzeri	Gram-negative	aerobic	soil	0	0	0	0	0	1	1	2	11.0821	0.115692	0	0	0	0	0	0	0	0	0	0	0	0	0	0	0	0	0	0	0	0	0	0	0	0	0	0	0	0	0	0	0	0	0	0	0	0
k__Bacteria|p__Proteobacteria|c__Gammaproteobacteria|o__Alteromonadales|f__Shewanellaceae|g__Shewanella|s__Shewanella_unclassified	Gram-negative	facultative anaerobic	sea water	0	0	0	0	0	1	1	1	12.6994	0.0981819	0	0	0	0	0	0	0	0	0	0	0	0	0	0	0	0	0	0	0	0	0	0	0	0	0	0	0	0	0	0	0	0	0	0	0	0
k__Bacteria|p__Proteobacteria|c__Betaproteobacteria|o__Burkholderiales|f__Burkholderiaceae|g__Cupriavidus|s__Cupriavidus_unclassified	Gram-negative	aerobic	soil	0	0	0	0	0	1	1	1	10.9674	0.0817605	0	0	0	0	0	0	0	0	0	0	0	0	0	0	0	0	0	0	0	0	0	0	0	0	0	0	0	0	0	0	0	0	0	0	0	0
[truncated: 104 more columns]
